# Supplementary material for: Identification of splice regulators of fibronectin-EIIIA and EIIIB by direct measurement of exon usage in a flow-cytometry based CRISPR screen
Source: Sci Rep. 2021 Oct 6;11:19835. doi: 10.1038/s41598-021-99079-1 (PMC8494765; doi:10.1038/s41598-021-99079-1)
Supplement: Supplementary file 3 — Supplementary Information 3. [file 41598_2021_99079_MOESM3_ESM.xlsx]

## Sheet: Sheet1
Purpose	Name	Forward Primer	Reverse Primer
qPCR	Fn1_qPCR	CTTTGTGGTCTCATGGGTCTC	AGCAGGTCAGGAATGTTCAC
qPCR	EIIIA_qPCR	GATGGTGAAGACGACACTGC	GCAGTAAAGCTGGTGGGTGT
CRISPR screen	PCR1	AATGGACTATCATATGCTTACCGTAACTTGAAAGTATTTCG	TCTACTATTCTTTCCCCTGCACTGTtgtgggcgatgtgcgctctg
CRISPR screen	PCR2_Index1	AATGATACGGCGACCACCGAGATCTACACTCTTTCCCTACACGACGCTCTTCCGATCTNNNNNNNNNtcttgtggaaaggacgaaacaccg	CAAGCAGAAGACGGCATACGAGATAAGTAGAG GTGACTGGAGTTCAGACGTGTGCTCTTCCGATCTtTCTACTATTCTTTCCCCTGCACTGT
CRISPR screen	PCR2_Index2	AATGATACGGCGACCACCGAGATCTACACTCTTTCCCTACACGACGCTCTTCCGATCTNNNNNNNNNtcttgtggaaaggacgaaacaccg	CAAGCAGAAGACGGCATACGAGATACACGATCGTGACTGGAGTTCAGACGTGTGCTCTTCCGATCTatTCTACTATTCTTTCCCCTGCACTGT
CRISPR screen	PCR2_Index3	AATGATACGGCGACCACCGAGATCTACACTCTTTCCCTACACGACGCTCTTCCGATCTNNNNNNNNNtcttgtggaaaggacgaaacaccg	CAAGCAGAAGACGGCATACGAGATCGCGCGGTGTGACTGGAGTTCAGACGTGTGCTCTTCCGATCTgatTCTACTATTCTTTCCCCTGCACTGT
CRISPR screen	PCR2_Index4	AATGATACGGCGACCACCGAGATCTACACTCTTTCCCTACACGACGCTCTTCCGATCTNNNNNNNNNtcttgtggaaaggacgaaacaccg	CAAGCAGAAGACGGCATACGAGATCATGATCGGTGACTGGAGTTCAGACGTGTGCTCTTCCGATCTcgatTCTACTATTCTTTCCCCTGCACTGT
CRISPR screen	PCR2_Index5	AATGATACGGCGACCACCGAGATCTACACTCTTTCCCTACACGACGCTCTTCCGATCTNNNNNNNNNtcttgtggaaaggacgaaacaccg	CAAGCAGAAGACGGCATACGAGATCGTTACCAGTGACTGGAGTTCAGACGTGTGCTCTTCCGATCTtcgatTCTACTATTCTTTCCCCTGCACTGT
CRISPR screen	PCR2_Index6	AATGATACGGCGACCACCGAGATCTACACTCTTTCCCTACACGACGCTCTTCCGATCTNNNNNNNNNtcttgtggaaaggacgaaacaccg	CAAGCAGAAGACGGCATACGAGATTCCTTGGTGTGACTGGAGTTCAGACGTGTGCTCTTCCGATCTatcgatTCTACTATTCTTTCCCCTGCACTGT
CRISPR screen	PCR2_Index7	AATGATACGGCGACCACCGAGATCTACACTCTTTCCCTACACGACGCTCTTCCGATCTNNNNNNNNNtcttgtggaaaggacgaaacaccg	CAAGCAGAAGACGGCATACGAGATAACGCATTGTGACTGGAGTTCAGACGTGTGCTCTTCCGATCTgatcgatTCTACTATTCTTTCCCCTGCACTGT
CRISPR screen	PCR2_Index8	AATGATACGGCGACCACCGAGATCTACACTCTTTCCCTACACGACGCTCTTCCGATCTNNNNNNNNNtcttgtggaaaggacgaaacaccg	CAAGCAGAAGACGGCATACGAGATACAGGTATGTGACTGGAGTTCAGACGTGTGCTCTTCCGATCTcgatcgatTCTACTATTCTTTCCCCTGCACTGT
CRISPR screen	PCR2_Index9	AATGATACGGCGACCACCGAGATCTACACTCTTTCCCTACACGACGCTCTTCCGATCTNNNNNNNNNtcttgtggaaaggacgaaacaccg	CAAGCAGAAGACGGCATACGAGATAGGTAAGGGTGACTGGAGTTCAGACGTGTGCTCTTCCGATCTacgatcgatTCTACTATTCTTTCCCCTGCACTGT
CRISPR screen	PCR2_Index10	AATGATACGGCGACCACCGAGATCTACACTCTTTCCCTACACGACGCTCTTCCGATCTNNNNNNNNNtcttgtggaaaggacgaaacaccg	CAAGCAGAAGACGGCATACGAGATAACAATGGGTGACTGGAGTTCAGACGTGTGCTCTTCCGATCTtTCTACTATTCTTTCCCCTGCACTGT
CRISPR screen	PCR2_Index11	AATGATACGGCGACCACCGAGATCTACACTCTTTCCCTACACGACGCTCTTCCGATCTNNNNNNNNNtcttgtggaaaggacgaaacaccg	CAAGCAGAAGACGGCATACGAGATACTGTATCGTGACTGGAGTTCAGACGTGTGCTCTTCCGATCTatTCTACTATTCTTTCCCCTGCACTGT
CRISPR screen	PCR2_Index12	AATGATACGGCGACCACCGAGATCTACACTCTTTCCCTACACGACGCTCTTCCGATCTNNNNNNNNNtcttgtggaaaggacgaaacaccg	CAAGCAGAAGACGGCATACGAGATAGGTCGCAGTGACTGGAGTTCAGACGTGTGCTCTTCCGATCTgatTCTACTATTCTTTCCCCTGCACTGT
CRISPR screen	PCR2_Index13	AATGATACGGCGACCACCGAGATCTACACTCTTTCCCTACACGACGCTCTTCCGATCTNNNNNNNNNtcttgtggaaaggacgaaacaccg	CAAGCAGAAGACGGCATACGAGATAACGTGATGTGACTGGAGTTCAGACGTGTGCTCTTCCGATCTcgatTCTACTATTCTTTCCCCTGCACTGT
CRISPR screen	PCR2_Index14	AATGATACGGCGACCACCGAGATCTACACTCTTTCCCTACACGACGCTCTTCCGATCTNNNNNNNNNtcttgtggaaaggacgaaacaccg	CAAGCAGAAGACGGCATACGAGATAAACATCGGTGACTGGAGTTCAGACGTGTGCTCTTCCGATCTtcgatTCTACTATTCTTTCCCCTGCACTGT
CRISPR screen	PCR2_Index15	AATGATACGGCGACCACCGAGATCTACACTCTTTCCCTACACGACGCTCTTCCGATCTNNNNNNNNNtcttgtggaaaggacgaaacaccg	CAAGCAGAAGACGGCATACGAGATATGCCTAAGTGACTGGAGTTCAGACGTGTGCTCTTCCGATCTatcgatTCTACTATTCTTTCCCCTGCACTGT
CRISPR screen	PCR2_Index16	AATGATACGGCGACCACCGAGATCTACACTCTTTCCCTACACGACGCTCTTCCGATCTNNNNNNNNNtcttgtggaaaggacgaaacaccg	CAAGCAGAAGACGGCATACGAGATAGTGGTCAGTGACTGGAGTTCAGACGTGTGCTCTTCCGATCTgatcgatTCTACTATTCTTTCCCCTGCACTGT
CRISPR screen	PCR2_Index17	AATGATACGGCGACCACCGAGATCTACACTCTTTCCCTACACGACGCTCTTCCGATCTNNNNNNNNNtcttgtggaaaggacgaaacaccg	CAAGCAGAAGACGGCATACGAGATACCACTGTGTGACTGGAGTTCAGACGTGTGCTCTTCCGATCTcgatcgatTCTACTATTCTTTCCCCTGCACTGT
CRISPR screen	PCR2_Index18	AATGATACGGCGACCACCGAGATCTACACTCTTTCCCTACACGACGCTCTTCCGATCTNNNNNNNNNtcttgtggaaaggacgaaacaccg	CAAGCAGAAGACGGCATACGAGATACATTGGCGTGACTGGAGTTCAGACGTGTGCTCTTCCGATCTacgatcgatTCTACTATTCTTTCCCCTGCACTGT
CRISPR screen	PCR2_Index19	AATGATACGGCGACCACCGAGATCTACACTCTTTCCCTACACGACGCTCTTCCGATCTNNNNNNNNNtcttgtggaaaggacgaaacaccg	CAAGCAGAAGACGGCATACGAGATCAGATCTGGTGACTGGAGTTCAGACGTGTGCTCTTCCGATCTtTCTACTATTCTTTCCCCTGCACTGT
CRISPR screen	PCR2_Index20	AATGATACGGCGACCACCGAGATCTACACTCTTTCCCTACACGACGCTCTTCCGATCTNNNNNNNNNtcttgtggaaaggacgaaacaccg	CAAGCAGAAGACGGCATACGAGATCATCAAGTGTGACTGGAGTTCAGACGTGTGCTCTTCCGATCTatTCTACTATTCTTTCCCCTGCACTGT
CRISPR screen	PCR2_Index21	AATGATACGGCGACCACCGAGATCTACACTCTTTCCCTACACGACGCTCTTCCGATCTNNNNNNNNNtcttgtggaaaggacgaaacaccg	CAAGCAGAAGACGGCATACGAGATCGCTGATCGTGACTGGAGTTCAGACGTGTGCTCTTCCGATCTgatTCTACTATTCTTTCCCCTGCACTGT
CRISPR screen	PCR2_Index22	AATGATACGGCGACCACCGAGATCTACACTCTTTCCCTACACGACGCTCTTCCGATCTNNNNNNNNNtcttgtggaaaggacgaaacaccg	CAAGCAGAAGACGGCATACGAGATACAAGCTAGTGACTGGAGTTCAGACGTGTGCTCTTCCGATCTcgatTCTACTATTCTTTCCCCTGCACTGT
CRISPR screen	PCR2_Index23	AATGATACGGCGACCACCGAGATCTACACTCTTTCCCTACACGACGCTCTTCCGATCTNNNNNNNNNtcttgtggaaaggacgaaacaccg	CAAGCAGAAGACGGCATACGAGATCTGTAGCCGTGACTGGAGTTCAGACGTGTGCTCTTCCGATCTtcgatTCTACTATTCTTTCCCCTGCACTGT
CRISPR screen	PCR2_Index24	AATGATACGGCGACCACCGAGATCTACACTCTTTCCCTACACGACGCTCTTCCGATCTNNNNNNNNNtcttgtggaaaggacgaaacaccg	CAAGCAGAAGACGGCATACGAGATAGTACAAGGTGACTGGAGTTCAGACGTGTGCTCTTCCGATCTatcgatTCTACTATTCTTTCCCCTGCACTGT
CRISPR screen	PCR2_Index25	AATGATACGGCGACCACCGAGATCTACACTCTTTCCCTACACGACGCTCTTCCGATCTNNNNNNNNNtcttgtggaaaggacgaaacaccg	CAAGCAGAAGACGGCATACGAGATAACAACCAGTGACTGGAGTTCAGACGTGTGCTCTTCCGATCTgatcgatTCTACTATTCTTTCCCCTGCACTGT
CRISPR screen	PCR2_Index26	AATGATACGGCGACCACCGAGATCTACACTCTTTCCCTACACGACGCTCTTCCGATCTNNNNNNNNNtcttgtggaaaggacgaaacaccg	CAAGCAGAAGACGGCATACGAGATAACCGAGAGTGACTGGAGTTCAGACGTGTGCTCTTCCGATCTcgatcgatTCTACTATTCTTTCCCCTGCACTGT
CRISPR screen	PCR2_Index27	AATGATACGGCGACCACCGAGATCTACACTCTTTCCCTACACGACGCTCTTCCGATCTNNNNNNNNNtcttgtggaaaggacgaaacaccg	CAAGCAGAAGACGGCATACGAGATAACGCTTAGTGACTGGAGTTCAGACGTGTGCTCTTCCGATCTacgatcgatTCTACTATTCTTTCCCCTGCACTGT
CRISPR screen	PCR2_Index28	AATGATACGGCGACCACCGAGATCTACACTCTTTCCCTACACGACGCTCTTCCGATCTNNNNNNNNNtcttgtggaaaggacgaaacaccg	CAAGCAGAAGACGGCATACGAGATAAGACGGAGTGACTGGAGTTCAGACGTGTGCTCTTCCGATCTtTCTACTATTCTTTCCCCTGCACTGT
CRISPR screen	PCR2_Index29	AATGATACGGCGACCACCGAGATCTACACTCTTTCCCTACACGACGCTCTTCCGATCTNNNNNNNNNtcttgtggaaaggacgaaacaccg	CAAGCAGAAGACGGCATACGAGATAAGGTACAGTGACTGGAGTTCAGACGTGTGCTCTTCCGATCTatTCTACTATTCTTTCCCCTGCACTGT
CRISPR screen	PCR2_Index30	AATGATACGGCGACCACCGAGATCTACACTCTTTCCCTACACGACGCTCTTCCGATCTNNNNNNNNNtcttgtggaaaggacgaaacaccg	CAAGCAGAAGACGGCATACGAGATACACAGAAGTGACTGGAGTTCAGACGTGTGCTCTTCCGATCTgatTCTACTATTCTTTCCCCTGCACTGT
CRISPR screen	PCR2_Index31	AATGATACGGCGACCACCGAGATCTACACTCTTTCCCTACACGACGCTCTTCCGATCTNNNNNNNNNtcttgtggaaaggacgaaacaccg	CAAGCAGAAGACGGCATACGAGATACAGCAGAGTGACTGGAGTTCAGACGTGTGCTCTTCCGATCTcgatTCTACTATTCTTTCCCCTGCACTGT
CRISPR screen	PCR2_Index32	AATGATACGGCGACCACCGAGATCTACACTCTTTCCCTACACGACGCTCTTCCGATCTNNNNNNNNNtcttgtggaaaggacgaaacaccg	CAAGCAGAAGACGGCATACGAGATACCTCCAAGTGACTGGAGTTCAGACGTGTGCTCTTCCGATCTtcgatTCTACTATTCTTTCCCCTGCACTGT
