# Supplementary material for: Identification of splice regulators of fibronectin-EIIIA and EIIIB by direct measurement of exon usage in a flow-cytometry based CRISPR screen
Source: Sci Rep. 2021 Oct 6;11:19835. doi: 10.1038/s41598-021-99079-1 (PMC8494765; doi:10.1038/s41598-021-99079-1)
Supplement: Supplementary file 4 — Supplementary Information 4. [file 41598_2021_99079_MOESM4_ESM.xlsx]

## Sheet: GenomeWideEIIIA_counts
sgRNA	Gene	EIIIA_Low1	EIIIA_Mid1	EIIIA_High1	EIIIA_Low2	EIIIA_Mid2	EIIIA_High2
1	Pzp	0	0	0	0	0	0
2	Pzp	0	3	409	0	0	183
3	Pzp	3	394	1	11	132	6
4	Pzp	291	2420	12	441	713	4
5	Aanat	0	0	0	15	4	3
6	Aanat	0	0	3	0	136	0
7	Aanat	0	0	0	0	0	0
8	Aanat	686	7	589	475	112	156
9	Aatk	4	247	0	22	92	7
10	Aatk	11	8	1258	8	180	330
11	Aatk	453	0	2	1321	58	3
12	Aatk	1335	10	6	168	0	0
13	Abca1	2	2	253	2	0	88
14	Abca1	3	261	2	0	213	2
15	Abca1	0	0	0	0	0	0
16	Abca1	1360	8	128	708	13	159
17	Abca4	5	393	2	0	92	0
18	Abca4	1551	136	1	830	67	0
19	Abca4	0	0	0	0	54	0
20	Abca4	447	4	4	1371	7	2
21	Abca2	0	0	0	0	0	0
22	Abca2	179	1	1	107	1	0
23	Abca2	0	0	0	0	0	0
24	Abca2	2	161	0	0	6	0
25	Abcb7	0	0	0	0	0	0
26	Abcb7	4	0	173	4	1	288
27	Abcb7	0	132	0	0	46	0
28	Abcb7	0	0	0	0	0	0
29	Abcg1	0	0	0	0	0	0
30	Abcg1	0	0	0	0	0	0
31	Abcg1	6	793	5	21	272	6
32	Abcg1	0	0	0	0	0	0
33	Abi1	1099	8	1	747	6	0
34	Abi1	543	4	5	410	2	0
35	Abi1	640	363	913	478	7	270
36	Abi1	3	2	2	1	233	5
37	Abl1	0	0	0	0	0	0
38	Abl1	2	228	1	0	552	2
39	Abl1	633	150	5	279	60	7
40	Abl1	0	0	0	0	0	0
41	Abl2	0	0	0	0	0	0
42	Abl2	422	1	3	778	4	0
43	Abl2	2	0	0	0	125	1
44	Abl2	7	483	2	1	118	0
45	Scgb1b27	0	0	0	5	4	0
46	Scgb1b27	1252	3	7	646	84	38
47	Scgb1b27	0	0	0	0	0	0
48	Scgb1b27	459	1192	247	414	555	113
49	Acadl	460	580	3	1438	346	14
50	Acadl	0	0	0	0	0	0
51	Acadl	0	0	0	0	0	0
52	Acadl	1869	328	4	2366	540	4
53	Acadm	0	0	0	0	0	0
54	Acadm	0	2	220	0	0	103
55	Acadm	0	0	0	0	0	0
56	Acadm	0	0	0	0	0	0
57	Acadvl	0	0	0	0	0	0
58	Acadvl	0	0	0	0	0	0
59	Acadvl	0	0	0	0	0	0
60	Acadvl	2	2	352	2	1	120
61	Acads	444	101	3	537	18	0
62	Acads	175	463	1	324	160	0
63	Acads	0	0	1	0	125	0
64	Acads	0	0	0	0	0	0
65	Slc33a1	230	3	1	601	7	3
66	Slc33a1	0	0	0	0	0	0
67	Slc33a1	2	143	1	0	105	1
68	Slc33a1	0	0	0	0	0	0
69	Asic2	0	0	0	0	53	0
70	Asic2	0	0	0	0	0	0
71	Asic2	380	4	1	1356	8	1
72	Asic2	0	0	0	0	0	0
73	Asic1	331	579	4	277	596	2
74	Asic1	0	0	0	0	0	0
75	Asic1	261	301	3	821	201	1
76	Asic1	0	0	0	0	0	0
77	Ace	0	0	0	0	0	0
78	Ace	4	4	970	5	81	323
79	Ace	0	216	1	1	203	2
80	Ace	4	381	0	1	98	0
81	Ache	14	1213	285	97	788	396
82	Ache	2638	201	8	1868	81	2
83	Ache	3	443	0	160	265	37
84	Ache	2740	543	368	1910	547	152
85	Apoc4	0	3	1	1	37	0
86	Apoc4	0	0	0	0	0	0
87	Apoc4	1	159	0	1	215	1
88	Apoc4	560	481	3	392	237	39
89	Macf1	469	742	6	1697	596	1
90	Macf1	0	0	0	0	0	0
91	Macf1	0	0	0	0	0	0
92	Macf1	0	0	0	0	0	0
93	Aco1	0	0	0	0	0	0
94	Aco1	10	343	0	39	377	7
95	Aco1	6	403	2	117	805	18
96	Aco1	3	621	2	4	159	0
97	Aco2	1	0	0	1	80	0
98	Aco2	3	250	0	2	38	0
99	Aco2	0	0	0	0	0	0
100	Aco2	884	341	2	1949	320	5
101	Acox1	1571	952	612	1153	810	215
102	Acox1	1324	735	1296	1304	891	358
103	Acox1	0	0	0	0	0	0
104	Acox1	0	0	0	0	0	0
105	Acp1	1653	7	4	1051	2	2
106	Acp1	2	4	213	2	3	324
107	Acp1	0	0	0	0	0	0
108	Acp1	1170	219	5	474	156	1
109	Acp2	0	2	0	0	42	0
110	Acp2	5	558	1	1	190	0
111	Acp2	2	0	375	0	1	157
112	Acp2	3	7	474	0	0	221
113	Acp5	9	1099	9	94	410	15
114	Acp5	3	384	0	5	441	1
115	Acp5	1	127	0	1	46	1
116	Acp5	4	187	1	35	213	15
117	Acr	6	3	394	0	0	135
118	Acr	0	0	0	1	186	0
119	Acr	935	884	6	944	1543	16
120	Acr	0	2	0	0	59	0
121	Chrna1	267	438	99	3	290	0
122	Chrna1	6	244	2	0	89	0
123	Chrna1	14	847	1377	2	294	433
124	Chrna1	0	0	0	0	0	0
125	Chrna4	1934	481	9	1738	616	11
126	Chrna4	7	228	594	102	680	310
127	Chrna4	0	0	0	0	0	0
128	Chrna4	1807	501	4	896	698	4
129	Chrna6	10	1252	2	89	742	20
130	Chrna6	1043	6	5	851	87	0
131	Chrna6	1880	571	10	1355	247	3
132	Chrna6	4	117	0	149	367	28
133	Chrna7	356	3	1	874	6	1
134	Chrna7	2	289	1	0	97	0
135	Chrna7	2	93	1	2	288	1
136	Chrna7	5	85	183	2	134	239
137	Chrnb1	0	0	0	0	0	0
138	Chrnb1	0	0	0	0	0	0
139	Chrnb1	573	462	116	836	426	3
140	Chrnb1	12	584	2	6	579	1
141	Chrnb2	3	104	0	16	305	1
142	Chrnb2	997	1047	494	1097	753	231
143	Chrnb2	2	114	0	0	16	0
144	Chrnb2	2	3	266	1	1	127
145	Chrnd	0	0	0	0	0	0
146	Chrnd	0	0	0	0	0	0
147	Chrnd	695	261	207	255	162	326
148	Chrnd	0	0	0	0	0	0
149	Chrne	0	0	0	0	0	0
150	Chrne	0	0	0	0	0	0
151	Chrne	874	4	5	2194	202	7
152	Chrne	0	0	0	0	0	0
153	Chrng	1379	293	4	2023	246	4
154	Chrng	0	0	0	0	0	0
155	Chrng	0	0	0	0	0	0
156	Chrng	0	0	0	0	0	0
157	Adipoq	1763	639	6	1650	317	3
158	Adipoq	269	976	7	810	1024	9
159	Adipoq	0	0	0	0	0	0
160	Adipoq	0	0	0	0	0	0
161	Acta1	7	1206	13	1	237	0
162	Acta1	0	0	0	12	14	4
163	Acta1	3	260	1	6	672	0
164	Acta1	0	0	0	0	0	0
165	Actb	1	0	0	0	69	0
166	Actb	809	5	1	743	46	20
167	Actb	0	0	0	0	0	0
168	Actb	0	1	0	1	33	0
169	Actc1	0	2	0	0	37	0
170	Actc1	0	0	0	0	0	0
171	Actc1	5	6	822	1	0	311
172	Actc1	1	402	1	20	151	4
173	Actg1	1	196	0	0	38	0
174	Actg1	9	788	311	4	361	117
175	Actg1	569	521	4	1597	246	2
176	Actg1	1251	9	5	1507	8	2
177	Actg2	9	657	1	27	538	6
178	Actg2	1017	1225	9	826	1425	18
179	Actg2	0	0	0	0	0	0
180	Actg2	3	134	309	14	97	137
181	Actl7a	8	1	533	17	66	242
182	Actl7a	8	483	2	16	198	3
183	Actl7a	9	807	0	38	379	8
184	Actl7a	0	0	0	0	0	0
185	Actl7b	4	539	1	1	222	1
186	Actl7b	11	425	1052	1	141	285
187	Actl7b	0	0	0	0	0	0
188	Actl7b	0	0	0	0	0	0
189	Actn2	6	151	689	4	263	251
190	Actn2	0	0	0	0	0	0
191	Actn2	1996	579	14	1414	505	19
192	Actn2	0	0	0	0	0	0
193	Actn3	20	550	1552	5	178	630
194	Actn3	2	302	2	1	253	0
195	Actn3	1836	689	8	1297	179	1
196	Actn3	1	34	0	1	43	0
197	Acta2	2	140	1	3	270	0
198	Acta2	2	1	0	36	217	13
199	Acta2	0	0	0	0	0	0
200	Acta2	2494	22	709	2812	792	267
201	Acvr1	1546	1273	262	534	159	2
202	Acvr1	0	0	0	0	0	0
203	Acvr1	5	474	0	37	29	13
204	Acvr1	0	0	0	0	0	0
205	Acvr1b	4	3	1027	53	25	369
206	Acvr1b	7	4	874	1	1	304
207	Acvr1b	0	0	0	0	0	0
208	Acvr1b	817	348	5	1719	466	1
209	Acvr2a	9	9	1060	2	55	255
210	Acvr2a	0	0	0	0	0	0
211	Acvr2a	1726	12	8	1950	103	3
212	Acvr2a	0	0	0	0	0	0
213	Acvr2b	0	0	0	0	0	0
214	Acvr2b	0	0	0	0	0	0
215	Acvr2b	0	0	0	0	0	0
216	Acvr2b	3	351	0	0	107	0
217	Acvrl1	0	0	0	86	35	12
218	Acvrl1	1241	268	4	1073	370	5
219	Acvrl1	0	0	1	10	96	6
220	Acvrl1	0	0	0	0	0	0
221	Aspa	6	4	727	1	0	164
222	Aspa	0	0	0	0	0	0
223	Aspa	1	306	0	1	379	0
224	Aspa	2	410	1	0	127	0
225	Ada	0	0	0	29	14	8
226	Ada	1702	224	5	1290	435	2
227	Ada	4	430	0	4	547	1
228	Ada	461	4	2	1613	5	1
229	Adam10	0	0	0	100	69	25
230	Adam10	0	0	0	0	0	0
231	Adam10	351	174	3	229	56	0
232	Adam10	57	549	5	94	297	0
233	Adam11	11	117	800	4	58	492
234	Adam11	0	0	0	0	0	0
235	Adam11	1560	1040	1533	2218	337	598
236	Adam11	4	667	1	19	497	4
237	Adam12	0	0	0	0	0	0
238	Adam12	0	0	0	0	0	0
239	Adam12	0	0	0	0	0	0
240	Adam12	111	335	1	25	42	0
241	Adam15	0	0	0	0	0	0
242	Adam15	210	1104	66	7	635	0
243	Adam15	288	261	1	994	170	3
244	Adam15	0	1	0	0	53	0
245	Adam17	0	0	0	0	0	0
246	Adam17	8	446	2	17	173	5
247	Adam17	0	0	2	1	217	0
248	Adam17	270	251	221	165	56	91
249	Adam19	0	207	1	2	52	0
250	Adam19	0	0	0	0	0	0
251	Adam19	430	242	7	1288	345	5
252	Adam19	145	1	0	313	2	1
253	Adam2	0	0	0	0	81	0
254	Adam2	4	548	2	29	186	7
255	Adam2	0	0	0	0	0	0
256	Adam2	1073	142	6	814	138	1
257	Adam22	0	0	0	0	0	0
258	Adam22	0	0	0	0	0	0
259	Adam22	9	597	394	107	404	179
260	Adam22	0	0	0	0	0	0
261	Adam3	0	0	0	0	0	0
262	Adam3	0	0	0	10	9	3
263	Adam3	2	1	1	0	123	1
264	Adam3	5	533	3	0	388	1
265	Adam4	0	0	0	0	0	0
266	Adam4	310	303	3	95	76	1
267	Adam4	2	271	4	15	453	8
268	Adam4	258	2	1	128	0	0
269	Adam5	8	7	1823	2	7	572
270	Adam5	0	0	0	0	0	0
271	Adam5	885	399	1	2359	623	21
272	Adam5	0	0	0	0	0	0
273	Adam7	0	0	0	172	72	31
274	Adam7	2478	1579	12	2735	1284	34
275	Adam7	0	0	0	0	76	0
276	Adam7	0	0	0	0	0	0
277	Adam9	0	0	0	0	0	0
278	Adam9	4	753	2	1	217	0
279	Adam9	0	0	0	0	0	0
280	Adam9	0	0	0	42	17	9
281	Adamts1	2804	16	5	1558	6	1
282	Adamts1	0	0	0	0	0	0
283	Adamts1	3014	273	166	1190	77	71
284	Adamts1	7	562	1	1	374	1
285	Adcy6	144	163	53	0	92	0
286	Adcy6	5	231	0	4	241	1
287	Adcy6	82	291	31	12	59	0
288	Adcy6	1337	5	6	829	2	1
289	Adcy7	2	0	0	1	163	0
290	Adcy7	0	0	0	0	0	0
291	Adcy7	89	641	146	250	840	200
292	Adcy7	271	358	374	857	474	136
293	Adcy8	4	257	0	6	444	1
294	Adcy8	0	0	0	0	0	0
295	Adcy8	10	797	896	43	482	495
296	Adcy8	0	0	0	0	0	0
297	Adcy9	0	0	0	0	0	0
298	Adcy9	0	0	0	0	0	0
299	Adcy9	1055	557	8	916	815	2
300	Adcy9	2315	653	232	2420	373	332
301	Adcyap1	569	390	401	1780	192	171
302	Adcyap1	9	685	1	49	699	9
303	Adcyap1	6	507	0	5	396	0
304	Adcyap1	795	354	264	604	469	114
305	Adcyap1r1	1	0	0	0	0	0
306	Adcyap1r1	266	664	7	925	427	1
307	Adcyap1r1	5	436	1	0	40	0
308	Adcyap1r1	0	0	0	0	0	0
309	Add1	0	0	0	0	0	0
310	Add1	3	308	3	2	105	0
311	Add1	1	117	0	0	26	0
312	Add1	8	649	76	77	453	56
313	Add2	24	925	1579	13	560	514
314	Add2	841	1662	58	206	740	9
315	Add2	5453	463	1402	3760	770	536
316	Add2	0	0	0	0	0	0
317	Plin2	1552	1957	1585	1200	1025	949
318	Plin2	0	0	0	0	0	0
319	Plin2	2	87	1	0	56	0
320	Plin2	0	0	0	0	0	0
321	Adh1	210	1	129	322	69	62
322	Adh1	0	0	0	0	0	0
323	Adh1	3	1	378	1	0	156
324	Adh1	2	0	227	0	0	89
325	Adh7	243	168	3	773	258	0
326	Adh7	6	391	4	0	97	0
327	Adh7	0	116	0	1	163	0
328	Adh7	12	1021	927	6	282	336
329	Adh5	1454	302	3	1099	144	0
330	Adh5	3	514	2	1	162	0
331	Adh5	0	1	0	1	103	0
332	Adh5	579	493	6	315	182	1
333	Adk	0	0	0	0	0	0
334	Adk	0	0	0	119	39	20
335	Adk	1732	10	6	1503	112	2
336	Adk	14	541	525	12	550	216
337	Adm	151	6	525	398	1	329
338	Adm	0	0	0	21	6	2
339	Adm	1	244	3	1	66	0
340	Adm	0	0	0	0	0	0
341	Gpr182	0	0	0	0	0	0
342	Gpr182	236	174	1	938	408	1
343	Gpr182	4	299	2	0	82	0
344	Gpr182	1	250	1	1	530	1
345	Cfd	0	0	0	0	0	0
346	Cfd	0	0	0	0	0	0
347	Cfd	0	0	0	0	0	0
348	Cfd	0	0	0	0	0	0
349	Adnp	2135	1344	452	1686	1637	496
350	Adnp	741	5	4	2181	6	3
351	Adnp	0	0	0	0	0	0
352	Adnp	1	467	322	4	606	152
353	Adora1	15	341	1999	0	152	905
354	Adora1	0	0	0	14	11	0
355	Adora1	628	572	3	540	174	0
356	Adora1	0	142	0	88	217	18
357	Adora2a	1	1	0	2	171	0
358	Adora2a	206	127	370	279	304	222
359	Adora2a	1041	92	4	712	49	1
360	Adora2a	8	570	31	12	266	56
361	Adora2b	0	0	0	0	0	0
362	Adora2b	4	578	1	109	854	24
363	Adora2b	1792	1667	994	3175	702	424
364	Adora2b	386	261	6	118	48	1
365	Adora3	0	0	0	0	0	0
366	Adora3	3	277	2	87	224	17
367	Adora3	964	13	2	1997	17	5
368	Adora3	0	0	0	0	0	0
369	Adprh	0	0	0	0	0	0
370	Adprh	530	172	443	1571	73	179
371	Adprh	2303	442	6	1793	317	1
372	Adprh	0	0	0	0	0	0
373	Parp1	0	0	0	14	10	4
374	Parp1	2	0	0	1	130	0
375	Parp1	1	0	2	0	33	0
376	Parp1	415	362	380	146	740	136
377	Parp2	1	135	0	1	143	0
378	Parp2	0	0	0	0	0	0
379	Parp2	1	0	1	3	121	0
380	Parp2	0	0	0	0	0	0
381	Adra1b	284	2	1	192	3	0
382	Adra1b	0	0	0	0	0	0
383	Adra1b	15	884	1221	3	813	358
384	Adra1b	0	0	0	0	0	0
385	Adra1a	396	872	233	741	1223	95
386	Adra1a	0	0	0	0	0	0
387	Adra1a	368	3	0	996	158	4
388	Adra1a	0	0	0	0	0	0
389	Adra1d	3	382	1	134	208	26
390	Adra1d	2	132	0	0	27	0
391	Adra1d	0	0	0	0	0	0
392	Adra1d	0	0	0	0	0	0
393	Adra2a	0	0	0	0	0	0
394	Adra2a	4	222	2	0	45	0
395	Adra2a	672	4	4	420	2	1
396	Adra2a	8	44	1021	5	70	386
397	Adra2b	0	0	0	0	0	0
398	Adra2b	0	0	0	0	94	0
399	Adra2b	4536	973	1142	3627	563	646
400	Adra2b	0	0	0	0	0	0
401	Adra2c	2	100	0	0	86	0
402	Adra2c	0	117	0	3	405	0
403	Adra2c	476	9	2	312	2	1
404	Adra2c	1771	593	7	883	179	1
405	Adrb1	1	0	0	1	32	0
406	Adrb1	2	1	170	1	0	294
407	Adrb1	0	0	0	0	0	0
408	Adrb1	481	513	3	1545	173	0
409	Adrb2	3	276	3	1	81	0
410	Adrb2	11	8	1510	0	1	425
411	Adrb2	10	393	1294	30	675	537
412	Adrb2	15	299	1222	25	244	452
413	Adrb3	1359	557	687	1039	296	224
414	Adrb3	0	0	0	0	0	0
415	Adrb3	3478	46	13	2810	153	4
416	Adrb3	730	3	1	1824	4	2
417	Adsl	0	0	0	21	7	1
418	Adsl	387	276	562	827	211	314
419	Adsl	4	458	1	56	182	12
420	Adsl	0	0	0	0	0	0
421	Adssl1	6	449	1	42	383	6
422	Adssl1	763	238	5	1593	411	6
423	Adssl1	1564	9	5	1704	2	2
424	Adssl1	1169	6	2	985	2	3
425	Adss	4707	635	21	5323	583	11
426	Adss	0	0	0	0	0	0
427	Adss	546	7	0	1119	2	3
428	Adss	12	0	0	21	43	0
429	Avil	4	3	668	1	0	227
430	Avil	0	0	0	0	0	0
431	Avil	0	0	0	0	0	0
432	Avil	255	0	0	403	0	1
433	Aebp2	13	612	189	3	230	247
434	Aebp2	0	0	0	0	0	0
435	Aebp2	0	0	0	0	0	0
436	Aebp2	0	0	0	0	0	0
437	Crisp1	0	0	0	0	0	0
438	Crisp1	0	0	0	0	0	0
439	Crisp1	0	264	1	5	643	2
440	Crisp1	2381	13	5	1934	6	1
441	Crisp3	0	0	0	0	0	0
442	Crisp3	284	170	2	716	146	1
443	Crisp3	1184	633	4	917	242	1
444	Crisp3	0	0	0	0	0	0
445	Afp	5	1	552	1	0	177
446	Afp	0	0	0	0	0	0
447	Afp	0	0	0	0	0	0
448	Afp	0	0	0	0	0	0
449	Aga	4	631	4	2	365	1
450	Aga	3175	961	482	1646	741	192
451	Aga	507	2	1	167	1	0
452	Aga	9	578	4	1	391	0
453	Acan	480	120	4	997	34	4
454	Acan	0	0	0	0	0	0
455	Acan	0	0	0	0	0	0
456	Acan	4	219	0	5	340	0
457	Ager	8	568	3	1	239	0
458	Ager	246	739	3	550	554	1
459	Ager	0	0	0	0	0	0
460	Ager	14	467	1768	64	925	643
461	Angpt1	8	559	3	2	305	0
462	Angpt1	0	0	0	32	17	5
463	Angpt1	5	689	123	6	895	205
464	Angpt1	69	0	3	10	101	0
465	Angpt2	6	3	1	0	0	0
466	Angpt2	8	4	223	5	3	282
467	Angpt2	209	108	51	0	0	0
468	Angpt2	4	267	2	0	120	0
469	Angpt4	1192	9	4	861	4	1
470	Angpt4	586	230	2	351	58	9
471	Angpt4	0	0	0	0	0	0
472	Angpt4	10	4	1644	4	2	456
473	Agrn	4	487	5	2	246	1
474	Agrn	0	228	1	0	60	0
475	Agrn	1	289	1	31	396	4
476	Agrn	0	0	0	22	10	6
477	Agrp	5	352	0	2	307	0
478	Agrp	0	0	0	0	0	0
479	Agrp	1196	1954	977	792	491	346
480	Agrp	8	7	1411	3	3	473
481	Gla	0	0	0	0	0	0
482	Gla	217	261	1	642	131	4
483	Gla	7	454	3	9	834	0
484	Gla	4	4	485	1	1	188
485	Agt	1122	5	3	762	4	1
486	Agt	10	192	212	32	411	80
487	Agt	3	253	1	42	422	14
488	Agt	827	8	112	673	160	150
489	Agtr1a	2075	12	9	2551	69	21
490	Agtr1a	454	3	2	1127	1	1
491	Agtr1a	0	0	0	0	0	0
492	Agtr1a	0	44	0	0	18	0
493	Agtr1b	0	0	0	0	0	0
494	Agtr1b	0	0	0	34	16	4
495	Agtr1b	1	71	1	29	107	6
496	Agtr1b	0	0	0	0	0	0
497	Agtr2	0	0	0	60	17	17
498	Agtr2	4	396	2	1	141	0
499	Agtr2	574	1270	408	429	809	188
500	Agtr2	1691	1214	511	1337	359	204
501	Agtrap	2	2	1	1	185	1
502	Agtrap	5	323	463	61	589	231
503	Agtrap	0	0	0	0	0	0
504	Agtrap	0	0	0	0	0	0
505	Agxt	9	9	1334	105	157	610
506	Agxt	18	693	1154	17	202	400
507	Agxt	0	0	0	0	0	0
508	Agxt	2	0	0	15	15	1
509	Nr0b1	0	0	0	2	122	0
510	Nr0b1	87	1	0	193	29	7
511	Nr0b1	204	266	828	675	177	321
512	Nr0b1	1436	777	1152	1109	427	333
513	Ahr	9	433	1	7	514	0
514	Ahr	4	285	1	2	61	0
515	Ahr	0	0	0	0	0	0
516	Ahr	2	218	1	0	60	0
517	Ahrr	0	3	0	64	38	11
518	Ahrr	0	0	0	0	0	0
519	Ahrr	193	209	3	593	305	2
520	Ahrr	2	210	1	1	55	0
521	Ahsg	2387	7	6	1756	12	2
522	Ahsg	2	717	6	3	428	1
523	Ahsg	0	193	2	21	188	3
524	Ahsg	0	36	0	2	152	0
525	Aicda	0	0	0	0	0	0
526	Aicda	301	2	0	105	68	0
527	Aicda	0	0	0	0	0	0
528	Aicda	3847	2132	25	3201	1824	42
529	Aif1	1180	13	624	993	10	243
530	Aif1	0	0	0	32	24	3
531	Aif1	0	0	1	1	55	0
532	Aif1	7	854	4	29	960	4
533	Aim1	1030	305	2	1128	749	0
534	Aim1	10	162	768	2	43	317
535	Aim1	173	8	409	94	144	188
536	Aim1	0	0	0	0	0	0
537	Aip	0	0	0	0	0	0
538	Aip	1501	549	3	813	137	2
539	Aip	6	623	4	1	381	0
540	Aip	0	0	0	0	0	0
541	Aire	0	0	0	0	0	0
542	Aire	3	585	2	2	236	0
543	Aire	10	940	5	104	611	15
544	Aire	0	0	0	0	0	0
545	Ak1	0	0	0	0	0	0
546	Ak1	8	446	551	2	82	232
547	Ak1	561	149	2	311	109	0
548	Ak1	2	0	0	0	95	0
549	Ak2	1	2	0	0	97	0
550	Ak2	2042	12	5	884	73	0
551	Ak2	0	0	0	15	10	7
552	Ak2	1776	15	5	1369	76	4
553	Ak4	502	343	9	1140	513	3
554	Ak4	196	0	0	367	2	0
555	Ak4	2	140	250	8	317	303
556	Ak4	617	1	3	387	3	1
557	Akap1	974	647	363	47	25	69
558	Akap1	6	733	5	16	420	1
559	Akap1	1	1	201	3	47	73
560	Akap1	0	3	0	2	92	0
561	Akap2	2084	682	13	1531	308	1
562	Akap2	7	657	526	7	654	188
563	Akap2	2	210	0	0	26	0
564	Akap2	1900	10	8	1290	372	9
565	Akap3	5	5	587	15	9	214
566	Akap3	0	0	0	0	0	0
567	Akap3	737	5	1	275	110	0
568	Akap3	192	3	0	672	6	8
569	Akap4	1	184	0	1	199	0
570	Akap4	5	309	0	3	230	0
571	Akap4	0	0	0	9	5	2
572	Akap4	1208	56	4	925	84	8
573	Alpl	0	0	0	0	105	0
574	Alpl	144	663	1260	82	438	368
575	Alpl	110	2	0	87	142	7
576	Alpl	1	331	366	18	87	130
577	Akp3	722	3	5	285	3	0
578	Akp3	1	0	0	11	127	1
579	Akp3	6	463	2	1	164	0
580	Akp3	0	106	0	0	117	0
581	Alppl2	1486	946	6	1961	941	4
582	Alppl2	291	222	0	833	243	2
583	Alppl2	0	0	0	0	0	0
584	Alppl2	2317	533	48	1377	373	2
585	Akt1	0	0	0	9	2	2
586	Akt1	1049	12	721	391	7	310
587	Akt1	2	149	2	0	260	1
588	Akt1	2	217	0	0	75	0
589	Akt2	0	0	0	0	0	0
590	Akt2	0	0	0	0	0	0
591	Akt2	2162	14	6	1652	6	5
592	Akt2	5	1	1	1	243	0
593	Alas1	1	1	92	51	29	60
594	Alas1	179	1344	1480	430	989	513
595	Alas1	0	0	0	1	266	0
596	Alas1	0	0	0	0	0	0
597	Alas2	2	2	1	1	75	0
598	Alas2	2601	242	225	1947	90	339
599	Alas2	1	1	0	0	80	0
600	Alas2	0	0	0	0	0	0
601	Alb	1012	1003	3	400	1149	1
602	Alb	0	0	0	0	0	0
603	Alb	774	7	4	263	2	0
604	Alb	0	0	0	33	16	9
605	Alcam	3	430	0	4	178	0
606	Alcam	390	1	2	357	81	1
607	Alcam	11	807	4	17	616	1
608	Alcam	0	0	0	0	0	0
609	Aldh1a1	21	314	3412	17	965	1069
610	Aldh1a1	13	960	2	2	467	0
611	Aldh1a1	269	2	3	1046	3	1
612	Aldh1a1	2131	479	11	1495	388	1
613	Aldh2	0	0	0	0	0	0
614	Aldh2	0	0	0	0	0	0
615	Aldh2	4	233	562	4	310	141
616	Aldh2	90	65	25	2	272	0
617	Aldh3a1	360	997	5	863	1042	4
618	Aldh3a1	5	321	123	2	69	155
619	Aldh3a1	0	0	0	0	1	1
620	Aldh3a1	0	0	0	0	0	0
621	Aldh3a2	0	0	0	2	2	1
622	Aldh3a2	3	233	2	0	63	1
623	Aldh3a2	0	0	0	1	116	0
624	Aldh3a2	0	0	0	0	0	0
625	Aldoa	9	631	1	1	187	1
626	Aldoa	0	0	0	0	0	0
627	Aldoa	0	0	0	0	0	0
628	Aldoa	0	0	0	0	0	0
629	Aldoc	435	4	0	112	0	0
630	Aldoc	0	0	0	10	8	7
631	Aldoc	0	0	0	0	0	0
632	Aldoc	510	2	1	1664	2	5
633	Akr1b3	3	263	0	1	371	4
634	Akr1b3	0	0	0	0	0	0
635	Akr1b3	313	5	0	690	3	0
636	Akr1b3	0	0	0	0	0	0
637	Alk	0	0	0	0	0	0
638	Alk	3	264	0	1	166	1
639	Alk	2124	15	9	1922	13	10
640	Alk	0	200	0	0	35	0
641	Alox12	0	0	0	0	0	0
642	Alox12	144	355	2	542	126	4
643	Alox12	1132	508	234	1809	198	86
644	Alox12	0	105	1	21	118	3
645	Alox12e	0	0	0	0	0	0
646	Alox12e	0	0	0	0	0	0
647	Alox12e	747	415	196	429	71	1
648	Alox12e	10	766	251	0	267	103
649	Alox12b	3	248	0	3	410	0
650	Alox12b	771	5	310	669	68	143
651	Alox12b	0	0	0	0	0	0
652	Alox12b	2	265	1	0	35	0
653	Alox15	0	0	0	0	0	0
654	Alox15	2	211	1	39	145	6
655	Alox15	0	0	0	0	0	0
656	Alox15	0	0	0	0	0	0
657	Alox8	3	323	2	1	96	0
658	Alox8	2	270	2	5	520	0
659	Alox8	16	358	956	2	300	237
660	Alox8	2053	10	6	1546	117	3
661	Alox5	0	0	0	0	0	0
662	Alox5	573	6	3	1889	150	4
663	Alox5	0	0	0	0	0	0
664	Alox5	6	3	769	2	1	295
665	Alox5ap	1100	921	96	389	1003	32
666	Alox5ap	232	331	216	720	191	80
667	Alox5ap	382	237	647	255	351	234
668	Alox5ap	3128	146	7	2072	127	0
669	Gfer	0	0	0	0	0	0
670	Gfer	0	1	101	2	0	157
671	Gfer	2	2	0	3	181	0
672	Gfer	0	0	0	0	0	0
673	Alx3	2	270	0	0	29	0
674	Alx3	0	33	0	0	15	0
675	Alx3	1100	8	3	113	2	1
676	Alx3	0	0	0	0	0	0
677	Alx4	0	0	0	0	0	0
678	Alx4	2	206	2	1	73	0
679	Alx4	0	0	0	0	0	0
680	Alx4	0	0	0	0	0	0
681	Ambp	0	0	0	1	41	0
682	Ambp	503	588	248	1148	848	343
683	Ambp	0	0	0	0	0	0
684	Ambp	2	211	2	4	387	0
685	Amd1	2	0	1	0	224	0
686	Amd1	0	0	0	0	0	0
687	Amd1	0	0	0	0	0	0
688	Amd1	0	0	0	0	0	0
689	Amelx	4	3	389	1	103	131
690	Amelx	7	4	651	0	0	268
691	Amelx	1	299	3	5	614	0
692	Amelx	1572	7	5	1150	5	2
693	Amh	1562	572	548	689	753	236
694	Amh	1	281	3	3	418	1
695	Amh	602	10	1141	147	36	332
696	Amh	5	325	0	0	68	0
697	Ampd3	3	334	0	2	99	0
698	Ampd3	0	0	0	11	5	2
699	Ampd3	729	763	5	247	207	2
700	Ampd3	15	1459	1587	23	374	558
701	Mat1a	2084	376	1280	1718	438	736
702	Mat1a	367	942	7	223	718	3
703	Mat1a	7	7	1314	2	1	466
704	Mat1a	1	270	0	45	589	11
705	Amy1	0	0	0	0	0	0
706	Amy1	1	156	1	0	99	0
707	Amy1	4	241	1	22	228	8
708	Amy1	2	351	284	6	664	96
709	Ang	0	0	0	0	0	0
710	Ang	3	351	705	2	116	233
711	Ang	1725	8	2	1282	5	6
712	Ang	1	147	0	0	67	0
713	Ang2	421	4	1	254	3	1
714	Ang2	560	559	8	512	331	23
715	Ang2	6	626	2	8	891	0
716	Ang2	0	0	0	0	0	0
717	Ank	0	99	0	1	74	0
718	Ank	0	0	0	0	0	0
719	Ank	0	0	0	0	0	0
720	Ank	527	136	1993	727	131	755
721	Ank1	1	3	390	1	0	154
722	Ank1	17	883	848	56	841	362
723	Ank1	522	264	2	1164	123	7
724	Ank1	0	0	0	0	0	0
725	Ank3	0	0	0	0	0	0
726	Ank3	1	286	2	4	465	0
727	Ank3	6	376	2	4	378	1
728	Ank3	0	0	0	0	0	0
729	Ankfy1	2	290	1	0	216	0
730	Ankfy1	10	481	3	19	141	7
731	Ankfy1	0	0	0	0	0	0
732	Ankfy1	4	4	558	3	82	205
733	Anp32a	778	438	221	429	190	1
734	Anp32a	6	379	418	5	700	170
735	Anp32a	9	2	625	2	1	224
736	Anp32a	0	0	0	0	0	0
737	Slc25a4	168	3	192	111	33	307
738	Slc25a4	787	854	453	1603	1115	187
739	Slc25a4	1	68	0	49	53	7
740	Slc25a4	9	386	914	106	215	298
741	Slc25a5	2	259	0	6	287	0
742	Slc25a5	0	0	0	0	0	0
743	Slc25a5	0	0	0	0	0	0
744	Slc25a5	0	0	0	0	0	0
745	Anxa11	1034	509	27	820	233	3
746	Anxa11	950	3	3	817	3	1
747	Anxa11	6	3	753	5	309	290
748	Anxa11	3	2	0	0	82	1
749	Anxa3	0	0	0	0	0	0
750	Anxa3	2	0	213	1	0	65
751	Anxa3	0	0	0	0	0	0
752	Anxa3	1657	13	376	1146	139	132
753	Anxa4	893	561	7	562	285	1
754	Anxa4	0	0	0	0	0	0
755	Anxa4	8	0	525	4	2	232
756	Anxa4	6	304	2	0	226	0
757	Anxa5	88	2	0	329	44	0
758	Anxa5	487	4	0	1309	72	10
759	Anxa5	0	0	0	0	0	0
760	Anxa5	1174	10	0	3234	180	8
761	Anxa6	433	9	583	170	2	151
762	Anxa6	220	1290	6	185	794	1
763	Anxa6	1016	77	3	849	138	1
764	Anxa6	827	927	311	60	265	5
765	Anxa7	72	218	26	0	56	0
766	Anxa7	0	0	0	0	0	0
767	Anxa7	12	1242	4	5	857	0
768	Anxa7	906	9	4	756	11	5
769	Anxa8	8	768	190	27	175	57
770	Anxa8	1	485	2	2	138	0
771	Anxa8	1114	531	7	387	244	0
772	Anxa8	212	3	3	486	1	1
773	Aoc3	905	353	103	663	96	154
774	Aoc3	3	217	1	0	94	0
775	Aoc3	0	0	0	0	0	0
776	Aoc3	9	243	225	13	1260	356
777	Prdx3	13	1190	2	2	506	0
778	Prdx3	0	0	0	0	0	0
779	Prdx3	0	0	0	0	0	0
780	Prdx3	0	0	0	0	0	0
781	Prdx6	1248	88	4	1755	223	2
782	Prdx6	306	341	1	157	152	2
783	Prdx6	4	564	526	0	148	162
784	Prdx6	5	656	2	4	548	1
785	Aox1	2	385	0	1	86	0
786	Aox1	1	1	0	0	92	0
787	Aox1	5	433	0	22	108	5
788	Aox1	2969	301	230	1499	191	91
789	Ap1b1	0	0	0	0	55	0
790	Ap1b1	0	0	0	0	0	0
791	Ap1b1	0	0	0	0	0	0
792	Ap1b1	0	0	0	11	3	2
793	Ap1g2	0	3	0	0	147	0
794	Ap1g2	5	2	343	0	0	118
795	Ap1g2	4	368	3	1	189	2
796	Ap1g2	5	309	910	0	454	331
797	Ap1m1	1	4	146	3	0	218
798	Ap1m1	2496	19	7	1105	6	1
799	Ap1m1	1056	351	5	1147	109	2
800	Ap1m1	1029	4	7	1161	7	0
801	Ap1m2	2	169	1	1	39	0
802	Ap1m2	0	0	0	0	0	0
803	Ap1m2	477	3	1	1495	3	1
804	Ap1m2	1530	762	14	1029	305	29
805	Ap1s1	0	0	0	0	0	0
806	Ap1s1	3869	420	11	3539	251	5
807	Ap1s1	793	1010	221	2356	572	150
808	Ap1s1	2	2	411	2	1	144
809	Fabp4	3804	510	19	2051	646	6
810	Fabp4	0	0	0	10	3	3
811	Fabp4	0	0	0	0	0	0
812	Fabp4	0	0	0	0	0	0
813	Ap2a1	0	0	0	0	0	0
814	Ap2a1	2012	2872	295	1662	900	421
815	Ap2a1	231	2	3	791	114	5
816	Ap2a1	3	366	0	7	834	2
817	Ap2a2	508	1224	1475	1718	972	600
818	Ap2a2	372	250	1	890	180	5
819	Ap2a2	0	0	0	0	0	0
820	Ap2a2	781	388	6	523	316	10
821	Ap2m1	0	2	0	0	132	0
822	Ap2m1	0	0	0	0	0	0
823	Ap2m1	0	0	0	0	0	0
824	Ap2m1	0	0	0	0	0	0
825	Ap3b1	0	0	0	0	0	0
826	Ap3b1	2	522	10	1	137	16
827	Ap3b1	337	282	3	286	671	2
828	Ap3b1	0	0	0	0	0	0
829	Ap3b2	0	0	0	0	0	0
830	Ap3b2	0	0	0	0	0	0
831	Ap3b2	12	544	801	3	293	303
832	Ap3b2	0	0	0	54	20	12
833	Ap3d1	0	0	0	0	0	0
834	Ap3d1	0	0	0	0	0	0
835	Ap3d1	0	0	0	0	0	0
836	Ap3d1	1	0	1	0	192	1
837	Ap3s1	8	484	653	23	1123	314
838	Ap3s1	1800	168	1194	1467	270	424
839	Ap3s1	5	503	2	1	173	0
840	Ap3s1	0	0	0	0	0	0
841	Ap3s2	1777	156	5	1654	325	3
842	Ap3s2	299	146	4	963	688	2
843	Ap3s2	2801	472	1066	3225	410	325
844	Ap3s2	0	0	0	0	0	0
845	Ap4m1	1965	770	8	1556	820	7
846	Ap4m1	0	0	0	0	0	0
847	Ap4m1	1047	660	59	823	385	3
848	Ap4m1	0	0	0	0	0	0
849	Ap4s1	14	702	3	3	674	0
850	Ap4s1	0	0	0	0	0	0
851	Ap4s1	0	0	0	0	0	0
852	Ap4s1	1910	9	4	1539	4	2
853	Apaf1	0	0	0	0	0	0
854	Apaf1	0	0	0	64	29	18
855	Apaf1	0	0	0	1	14	0
856	Apaf1	0	0	0	0	0	0
857	Apba2	206	938	142	552	1399	64
858	Apba2	1832	584	8	1133	742	1
859	Apba2	3	151	0	1	213	0
860	Apba2	534	4	2	228	0	1
861	Apbb1	625	521	4	144	286	4
862	Apbb1	3	2	1	7	164	0
863	Apbb1	0	0	0	0	0	0
864	Apbb1	1092	679	628	1130	782	288
865	Apbb2	0	0	0	1	98	0
866	Apbb2	8	602	4	17	435	2
867	Apbb2	0	0	0	0	0	0
868	Apbb2	0	0	0	0	0	0
869	Apc	0	0	0	0	0	0
870	Apc	0	0	0	0	0	0
871	Apc	0	66	2	0	31	0
872	Apc	0	0	0	0	0	0
873	Speg	0	0	0	0	0	0
874	Speg	218	304	313	226	80	130
875	Speg	0	0	0	24	8	1
876	Speg	0	0	0	0	0	0
877	Apex1	4	251	464	19	402	206
878	Apex1	0	173	0	19	40	8
879	Apex1	7	433	504	5	168	310
880	Apex1	0	0	0	0	0	0
881	Atg5	0	0	0	0	0	0
882	Atg5	0	0	0	0	0	0
883	Atg5	0	0	0	0	0	0
884	Atg5	320	172	0	260	130	0
885	Birc3	0	0	0	0	0	0
886	Birc3	0	0	0	0	0	0
887	Birc3	407	1081	2877	203	934	986
888	Birc3	160	375	64	1	60	0
889	Birc2	271	712	3	627	398	4
890	Birc2	0	1	0	0	0	0
891	Birc2	859	946	10	709	296	0
892	Birc2	562	226	1	294	200	0
893	Xiap	234	726	1199	163	527	449
894	Xiap	3	1	233	9	113	360
895	Xiap	0	0	0	0	0	0
896	Xiap	0	0	0	0	0	0
897	Birc5	0	0	0	0	0	0
898	Birc5	0	0	0	0	0	0
899	Birc5	0	0	0	0	0	0
900	Birc5	0	0	0	0	0	0
901	Cd5l	0	1	0	1	83	0
902	Cd5l	6	3	0	0	0	0
903	Cd5l	0	0	0	0	0	0
904	Cd5l	9	537	467	122	580	204
905	Aplp1	0	0	0	0	0	0
906	Aplp1	3	665	142	3	461	59
907	Aplp1	1	0	1	1	147	0
908	Aplp1	0	0	0	0	0	0
909	Aplp2	1	0	1	0	126	0
910	Aplp2	0	0	0	24	74	4
911	Aplp2	2131	11	646	1231	18	190
912	Aplp2	0	0	0	0	0	0
913	Apoa1	283	493	5	135	242	0
914	Apoa1	0	0	0	0	0	0
915	Apoa1	1113	1222	14	897	992	15
916	Apoa1	2	432	1	0	139	0
917	Apoa2	0	0	0	0	0	0
918	Apoa2	568	310	1	1019	363	2
919	Apoa2	0	0	1	0	0	0
920	Apoa2	0	0	0	0	0	0
921	Apoa4	6	430	1	0	120	1
922	Apoa4	3	739	1	5	377	1
923	Apoa4	3	615	2	1	229	0
924	Apoa4	0	2	0	1	499	1
925	Apobec1	0	0	0	0	0	0
926	Apobec1	0	0	0	0	0	0
927	Apobec1	0	0	0	41	23	8
928	Apobec1	2	263	1	1	72	0
929	Apobec2	464	2	0	1521	19	4
930	Apobec2	887	6	5	729	60	21
931	Apobec2	0	0	0	0	48	0
932	Apobec2	3	233	1	0	114	0
933	Apoc1	3	278	0	1	135	1
934	Apoc1	1564	510	515	1320	970	270
935	Apoc1	0	0	0	30	10	6
936	Apoc1	0	0	0	31	15	5
937	Apoc2	1157	1548	188	711	635	311
938	Apoc2	374	417	1358	949	97	513
939	Apoc2	0	0	0	0	0	0
940	Apoc2	878	7	5	747	12	2
941	Apoc3	0	0	60	110	81	100
942	Apoc3	2	135	1	1	100	0
943	Apoc3	0	0	0	0	0	0
944	Apoc3	1210	444	5	174	80	1
945	Apod	2064	19	303	1949	12	103
946	Apod	1	227	1	0	49	0
947	Apod	0	0	0	77	36	14
948	Apod	2129	672	7	2320	183	4
949	Apoh	10	688	887	5	402	352
950	Apoh	0	0	0	0	0	0
951	Apoh	3	1	11	0	228	10
952	Apoh	0	0	0	0	0	0
953	Nr2f2	0	0	0	0	0	0
954	Nr2f2	0	240	2	46	276	10
955	Nr2f2	0	182	2	3	237	1
956	Nr2f2	377	10	1021	307	2	294
957	App	1	1	0	1	89	0
958	App	1	1	1	0	95	0
959	App	1864	13	4	1681	31	3
960	App	0	160	0	2	174	0
961	Aprt	3	209	1	0	37	0
962	Aprt	0	0	0	0	0	0
963	Aprt	725	168	80	1113	3	3
964	Aprt	1	1	1	0	147	1
965	Aqp1	2	0	1	17	54	2
966	Aqp1	0	163	1	4	310	0
967	Aqp1	8	243	2	0	83	0
968	Aqp1	947	142	2	866	257	4
969	Aqp2	0	0	0	0	0	0
970	Aqp2	0	0	0	0	0	0
971	Aqp2	6	510	2	16	153	3
972	Aqp2	1	1	0	0	56	0
973	Aqp3	5	207	0	0	54	0
974	Aqp3	0	0	0	0	0	0
975	Aqp3	0	0	0	0	0	0
976	Aqp3	10	194	1155	6	58	339
977	Aqp4	3	392	0	0	86	0
978	Aqp4	721	151	256	1870	313	113
979	Aqp4	0	0	0	0	0	0
980	Aqp4	814	4	4	602	3	0
981	Aqp5	0	171	20	0	261	2
982	Aqp5	1860	557	9	1651	455	10
983	Aqp5	4	0	271	0	31	110
984	Aqp5	2180	1245	12	4336	1390	45
985	Aqp6	0	103	82	3	98	135
986	Aqp6	0	0	0	70	32	10
987	Aqp6	0	269	0	2	95	0
988	Aqp6	0	0	0	0	0	0
989	Aqp7	339	83	349	251	31	132
990	Aqp7	1468	359	1083	1406	381	580
991	Aqp7	0	0	0	0	0	0
992	Aqp7	152	106	60	0	0	0
993	Aqp8	0	0	0	0	0	0
994	Aqp8	423	4	3	393	80	26
995	Aqp8	0	0	0	0	0	0
996	Aqp8	1	248	0	5	637	0
997	Aqr	0	0	0	0	0	0
998	Aqr	1	350	0	0	185	1
999	Aqr	0	0	0	0	0	0
1000	Aqr	0	0	0	0	0	0
1001	Ar	19	721	3	0	457	1
1002	Ar	186	260	2	162	82	4
1003	Ar	3146	727	114	4388	235	163
1004	Ar	0	0	0	9	8	1
1005	Araf	1625	11	616	829	125	262
1006	Araf	0	0	0	0	0	0
1007	Araf	1229	14	4	322	0	0
1008	Araf	1	202	0	0	280	0
1009	Rplp0	0	0	0	0	0	0
1010	Rplp0	0	0	0	0	0	0
1011	Rplp0	0	0	0	0	0	0
1012	Rplp0	1	0	0	0	101	1
1013	Arc	576	256	4	1376	115	12
1014	Arc	538	119	2	177	123	7
1015	Arc	0	0	0	1	0	0
1016	Arc	2110	17	3	987	100	3
1017	Areg	0	0	0	0	0	0
1018	Areg	4	138	382	83	231	179
1019	Areg	1	216	1	21	258	3
1020	Areg	2357	447	358	1209	82	95
1021	Arf1	0	0	0	72	24	23
1022	Arf1	1	659	3	2	154	0
1023	Arf1	1273	236	7	720	72	1
1024	Arf1	0	0	0	0	0	0
1025	Arf3	0	0	0	0	0	0
1026	Arf3	4278	460	129	3858	372	175
1027	Arf3	260	751	4	697	342	3
1028	Arf3	1	0	0	24	171	6
1029	Arf4	1	311	0	0	111	0
1030	Arf4	0	0	0	0	0	0
1031	Arf4	0	0	0	0	0	0
1032	Arf4	2	0	0	0	74	0
1033	Arf5	7	375	294	3	170	123
1034	Arf5	1233	443	6	1711	218	3
1035	Arf5	1611	11	788	1959	92	230
1036	Arf5	0	0	0	0	0	0
1037	Arf6	0	0	0	0	0	0
1038	Arf6	0	0	0	0	0	0
1039	Arf6	0	0	0	18	14	4
1040	Arf6	1066	11	4	721	6	2
1041	Arg1	0	0	0	0	0	0
1042	Arg1	1419	18	446	994	202	178
1043	Arg1	2305	168	107	2224	293	79
1044	Arg1	0	0	0	0	0	0
1045	Arg2	0	0	0	0	0	0
1046	Arg2	0	0	0	0	0	0
1047	Arg2	0	1	0	69	45	15
1048	Arg2	3	398	1	2	240	1
1049	Rhoa	0	0	0	0	0	0
1050	Rhoa	0	0	0	0	0	0
1051	Rhoa	0	0	0	0	0	0
1052	Rhoa	4	526	2	2	125	0
1053	Rhob	4690	411	116	4291	607	245
1054	Rhob	0	0	0	0	0	0
1055	Rhob	0	0	0	0	0	0
1056	Rhob	0	0	0	0	92	0
1057	Rhoc	299	139	2	673	490	0
1058	Rhoc	6363	2572	2018	5397	2353	1324
1059	Rhoc	38	1	0	93	0	0
1060	Rhoc	0	0	0	0	0	0
1061	Rhod	0	0	0	0	0	0
1062	Rhod	0	0	0	0	0	0
1063	Rhod	1	2	203	1	47	88
1064	Rhod	0	0	0	2	13	0
1065	Arhgap5	0	0	0	0	0	0
1066	Arhgap5	3	1	0	0	163	1
1067	Arhgap5	2	228	0	1	150	0
1068	Arhgap5	2	132	0	1	210	0
1069	Arhgap6	3	368	0	2	223	0
1070	Arhgap6	1826	149	13	1491	374	8
1071	Arhgap6	0	0	0	0	0	0
1072	Arhgap6	6	443	2	1	173	1
1073	Arhgdib	2	207	2	0	62	0
1074	Arhgdib	0	0	0	79	47	14
1075	Arhgdib	0	2	0	0	75	0
1076	Arhgdib	0	0	0	0	0	0
1077	Rnd2	853	15	538	661	185	241
1078	Rnd2	0	0	0	0	0	0
1079	Rnd2	2	2	301	2	0	131
1080	Rnd2	908	970	156	486	799	253
1081	Phox2a	245	4	0	715	41	0
1082	Phox2a	4	201	0	0	95	0
1083	Phox2a	230	5	1189	174	16	495
1084	Phox2a	662	1514	934	207	274	364
1085	Arl4a	0	0	0	0	0	0
1086	Arl4a	0	56	0	0	11	0
1087	Arl4a	2	0	0	2	0	0
1088	Arl4a	8	777	6	1	258	0
1089	Arnt	268	332	102	0	54	0
1090	Arnt	0	0	0	0	0	0
1091	Arnt	4	307	1	3	384	1
1092	Arnt	0	0	0	0	0	0
1093	Arnt2	0	185	0	28	239	4
1094	Arnt2	12	1132	4	60	1406	12
1095	Arnt2	4	522	2	0	148	0
1096	Arnt2	385	3	452	1277	50	220
1097	Arntl	0	0	0	0	0	0
1098	Arntl	2	363	6	0	133	0
1099	Arntl	11	785	198	11	812	77
1100	Arntl	0	0	0	0	0	0
1101	Arpc1b	289	254	2	139	429	2
1102	Arpc1b	4	302	1	9	97	0
1103	Arpc1b	1461	399	2743	1406	426	1095
1104	Arpc1b	4	195	0	1	64	1
1105	Art1	1634	88	1176	917	373	368
1106	Art1	0	0	0	0	0	0
1107	Art1	0	0	227	79	25	118
1108	Art1	434	2	2	693	2	2
1109	Art2b	7	4	505	1	38	179
1110	Art2b	0	0	0	0	0	0
1111	Art2b	0	0	0	0	0	0
1112	Art2b	0	0	0	0	0	0
1113	Art5	826	9	2	1349	2	4
1114	Art5	1133	491	7	393	676	2
1115	Art5	1241	802	4	912	573	3
1116	Art5	527	2	1	1090	3	2
1117	Artn	0	0	0	0	0	0
1118	Artn	1	356	2	2	129	0
1119	Artn	7	786	4	59	522	17
1120	Artn	555	219	3	241	172	3
1121	Arvcf	983	7	3	876	62	0
1122	Arvcf	6	559	1	25	100	3
1123	Arvcf	914	302	147	1918	1011	188
1124	Arvcf	878	508	2	1768	367	6
1125	Arsb	0	0	0	0	51	0
1126	Arsb	2	324	1	17	88	2
1127	Arsb	3441	237	10	2177	561	1
1128	Arsb	0	0	0	12	6	2
1129	Arsa	127	5	561	304	135	233
1130	Arsa	2	258	0	0	52	0
1131	Arsa	4185	641	17	2959	400	35
1132	Arsa	0	0	0	0	0	0
1133	Asah1	29	507	1	4	284	0
1134	Asah1	0	0	0	0	0	0
1135	Asah1	1601	390	329	2329	232	115
1136	Asah1	0	0	0	0	0	0
1137	Asgr1	85	0	0	283	131	0
1138	Asgr1	8	403	645	2	135	276
1139	Asgr1	387	297	0	331	421	14
1140	Asgr1	4	419	3	1	238	0
1141	Asgr2	0	0	0	0	0	0
1142	Asgr2	9	5	1390	8	1	688
1143	Asgr2	0	0	0	0	0	0
1144	Asgr2	322	2	577	1024	161	176
1145	Rab27a	0	0	0	0	0	0
1146	Rab27a	0	0	0	0	0	0
1147	Rab27a	260	2	0	556	2	1
1148	Rab27a	0	0	0	0	0	0
1149	Ass1	0	0	0	0	0	0
1150	Ass1	0	0	0	0	0	0
1151	Ass1	1	55	0	0	69	0
1152	Ass1	0	0	0	0	0	0
1153	Astn1	1	0	1	2	129	0
1154	Astn1	0	0	0	0	0	0
1155	Astn1	3	548	1	5	356	1
1156	Astn1	2	268	3	0	101	0
1157	Serpinc1	0	1	197	1	0	311
1158	Serpinc1	0	0	0	68	36	15
1159	Serpinc1	2	0	202	0	75	89
1160	Serpinc1	2173	488	126	1320	160	0
1161	Zfhx3	2171	152	4	1842	293	4
1162	Zfhx3	0	0	0	0	0	0
1163	Zfhx3	623	6	219	1166	54	108
1164	Zfhx3	0	0	0	12	4	1
1165	Ate1	0	0	0	18	10	6
1166	Ate1	100	0	0	200	1	0
1167	Ate1	4	537	5	3	318	0
1168	Ate1	229	153	2	657	122	0
1169	Atf1	2	155	0	3	265	1
1170	Atf1	0	0	0	0	0	0
1171	Atf1	4	296	3	20	1187	4
1172	Atf1	3	910	8	4	523	1
1173	Atf2	2693	886	13	3119	950	6
1174	Atf2	0	235	2	0	83	0
1175	Atf2	437	406	5	1123	121	4
1176	Atf2	3	2	449	3	132	173
1177	Atf3	2	411	1	1	131	0
1178	Atf3	8	520	2	66	330	11
1179	Atf3	0	0	0	0	109	0
1180	Atf3	1442	15	2	524	3	2
1181	Atf4	1	1	0	0	148	0
1182	Atf4	0	0	0	0	0	0
1183	Atf4	0	0	0	0	0	0
1184	Atf4	0	0	0	0	0	0
1185	Atm	0	0	0	0	0	0
1186	Atm	0	0	0	0	0	0
1187	Atm	0	0	0	0	0	0
1188	Atm	1	2	176	0	68	76
1189	Atoh1	3	219	0	0	51	0
1190	Atoh1	0	0	0	0	0	0
1191	Atoh1	1711	1641	223	1085	601	237
1192	Atoh1	1981	195	749	591	296	163
1193	Neurod6	2	185	0	0	222	2
1194	Neurod6	648	12	860	391	0	374
1195	Neurod6	312	2	20	241	0	20
1196	Neurod6	278	3	1	658	3	0
1197	Neurod4	0	0	0	0	0	0
1198	Neurod4	281	2	1	887	1	1
1199	Neurod4	0	0	0	0	0	0
1200	Neurod4	1	2	348	60	164	148
1201	Neurog2	0	0	0	0	0	0
1202	Neurog2	0	0	0	19	13	3
1203	Neurog2	0	0	0	0	0	0
1204	Neurog2	1266	6	149	1009	124	290
1205	Neurog3	1	197	0	4	343	0
1206	Neurog3	0	0	0	0	0	0
1207	Neurog3	4	424	2	30	145	6
1208	Neurog3	8	2	729	3	1	282
1209	Atox1	254	1	1	329	23	10
1210	Atox1	728	515	4	567	848	2
1211	Atox1	3	193	1	2	311	2
1212	Atox1	0	0	0	0	0	0
1213	Atp1a1	98	0	0	262	1	0
1214	Atp1a1	0	0	0	0	0	0
1215	Atp1a1	0	0	0	0	71	0
1216	Atp1a1	0	0	0	0	0	0
1217	Atp1b1	4759	40	19	3138	11	2
1218	Atp1b1	948	386	2	2263	147	4
1219	Atp1b1	10	711	3	3	471	1
1220	Atp1b1	1	253	0	0	34	0
1221	Atp1b2	0	0	0	0	0	0
1222	Atp1b2	1	1	0	45	74	9
1223	Atp1b2	8	759	3	3	226	0
1224	Atp1b2	795	8	3	561	6	0
1225	Atp1b3	0	0	0	0	0	0
1226	Atp1b3	0	0	0	0	0	0
1227	Atp1b3	0	0	0	0	0	0
1228	Atp1b3	0	0	0	0	0	0
1229	Fxyd2	5	1	508	2	65	198
1230	Fxyd2	0	0	0	0	0	0
1231	Fxyd2	471	340	673	1232	162	165
1232	Fxyd2	790	6	3	750	0	0
1233	Atp2a1	645	251	4	350	112	2
1234	Atp2a1	0	1	1	3	79	1
1235	Atp2a1	0	0	0	0	0	0
1236	Atp2a1	1	1	0	2	130	0
1237	Atp2a2	0	0	0	0	0	0
1238	Atp2a2	0	0	0	0	0	0
1239	Atp2a2	715	851	312	1	83	0
1240	Atp2a2	0	0	0	0	0	0
1241	Atp2b2	0	0	0	82	42	14
1242	Atp2b2	0	0	0	0	0	0
1243	Atp2b2	0	0	0	0	0	0
1244	Atp2b2	1571	207	7	1217	494	3
1245	Atp4a	616	433	3	355	282	1
1246	Atp4a	0	0	0	0	0	0
1247	Atp4a	0	0	0	0	0	0
1248	Atp4a	0	0	0	0	0	0
1249	Atp4b	0	0	0	0	0	0
1250	Atp4b	0	1	0	1	77	0
1251	Atp4b	0	0	0	0	0	0
1252	Atp4b	1	189	2	99	418	22
1253	Atp5a1	0	68	0	0	23	0
1254	Atp5a1	0	0	0	0	0	0
1255	Atp5a1	6	233	0	1	94	1
1256	Atp5a1	0	0	0	0	0	0
1257	Atp5b	0	0	0	0	0	0
1258	Atp5b	1073	358	4	197	80	1
1259	Atp5b	639	143	2	477	225	0
1260	Atp5b	541	497	185	355	166	269
1261	Atp5c1	3	275	0	2	454	0
1262	Atp5c1	0	0	0	0	0	0
1263	Atp5c1	0	0	0	0	0	0
1264	Atp5c1	0	0	0	0	0	0
1265	Atp5g1	0	0	0	0	0	0
1266	Atp5g1	0	2	0	7	120	1
1267	Atp5g1	419	888	1	316	779	4
1268	Atp5g1	1	176	1	0	50	0
1269	Atp5j	0	0	0	0	0	0
1270	Atp5j	6	463	3	1	295	0
1271	Atp5j	685	2	4	467	6	1
1272	Atp5j	0	0	0	0	0	0
1273	Atp5k	2468	11	6	1957	7	3
1274	Atp5k	0	0	0	28	11	7
1275	Atp5k	0	0	0	0	0	0
1276	Atp5k	7	418	1	1	271	0
1277	Atp6v1a	0	0	0	0	0	0
1278	Atp6v1a	0	0	0	0	0	0
1279	Atp6v1a	0	0	0	0	0	0
1280	Atp6v1a	0	0	0	0	0	0
1281	Atp6v1b2	0	214	0	2	449	0
1282	Atp6v1b2	0	0	0	0	0	0
1283	Atp6v1b2	1	1	2	0	105	1
1284	Atp6v1b2	0	0	0	0	0	0
1285	Atp6v0d1	0	0	0	0	0	0
1286	Atp6v0d1	0	0	0	0	147	0
1287	Atp6v0d1	0	0	0	14	7	2
1288	Atp6v0d1	0	0	0	0	0	0
1289	Atp6v1e1	0	0	0	0	0	0
1290	Atp6v1e1	0	0	0	0	0	0
1291	Atp6v1e1	0	0	1	1	61	0
1292	Atp6v1e1	0	0	0	0	0	0
1293	Atp6v0e	0	0	0	0	0	0
1294	Atp6v0e	11	793	153	5	1162	51
1295	Atp6v0e	735	458	249	0	0	0
1296	Atp6v0e	415	3	2	290	153	1
1297	Atp6v0a1	2199	17	4	1418	109	16
1298	Atp6v0a1	0	1	0	0	1	0
1299	Atp6v0a1	0	0	0	0	0	0
1300	Atp6v0a1	0	0	0	0	0	0
1301	Atp7a	4	510	2	63	247	9
1302	Atp7a	0	0	0	0	0	0
1303	Atp7a	0	0	0	0	19	0
1304	Atp7a	5	498	1	4	357	0
1305	Atp7b	0	0	0	0	0	0
1306	Atp7b	0	0	0	0	0	0
1307	Atp7b	0	0	0	0	0	0
1308	Atp7b	6	377	0	1	188	0
1309	Atp8a1	554	559	2315	352	472	788
1310	Atp8a1	1159	1100	467	888	434	257
1311	Atp8a1	1	242	1	0	51	0
1312	Atp8a1	1815	13	5	1341	151	1
1313	Atp9a	2	2	236	0	93	111
1314	Atp9a	7	550	4	2	174	0
1315	Atp9a	0	0	0	0	0	0
1316	Atp9a	7	242	90	104	200	166
1317	Atp10a	7	107	240	56	113	110
1318	Atp10a	4	5	445	4	0	201
1319	Atp10a	0	0	0	0	0	0
1320	Atp10a	0	0	0	0	0	0
1321	Atp6v0c	0	0	0	0	0	0
1322	Atp6v0c	0	0	0	0	0	0
1323	Atp6v0c	2	136	0	0	144	0
1324	Atp6v0c	0	0	0	0	0	0
1325	Slc7a1	468	268	2	317	375	1
1326	Slc7a1	0	0	0	0	0	0
1327	Slc7a1	1	6	522	4	408	140
1328	Slc7a1	664	3	0	307	1	0
1329	Slc7a2	4	3	3	0	0	0
1330	Slc7a2	139	790	345	80	660	129
1331	Slc7a2	0	0	0	0	0	0
1332	Slc7a2	428	1	6	1403	5	5
1333	Slc7a3	12	793	1320	6	580	509
1334	Slc7a3	0	0	0	0	0	0
1335	Slc7a3	2	91	0	1	170	1
1336	Slc7a3	471	1	2	960	6	1
1337	Atrn	0	0	1	1	148	0
1338	Atrn	2074	12	7	1686	10	1
1339	Atrn	0	0	0	0	0	0
1340	Atrn	18	1739	5	110	531	18
1341	Hnrnpd	0	0	0	11	1	2
1342	Hnrnpd	0	0	0	0	0	0
1343	Hnrnpd	9	546	2	0	159	1
1344	Hnrnpd	0	0	0	0	0	0
1345	Auh	0	0	0	0	0	0
1346	Auh	76	0	0	124	0	0
1347	Auh	796	168	3	959	92	13
1348	Auh	1	295	0	0	84	0
1349	Aup1	0	0	0	0	0	0
1350	Aup1	652	7	4	172	0	0
1351	Aup1	310	1	1	163	1	0
1352	Aup1	0	0	0	0	0	0
1353	Pcdh15	9	525	2	12	177	2
1354	Pcdh15	227	253	2	595	152	4
1355	Pcdh15	7	901	4	14	309	3
1356	Pcdh15	0	0	0	0	0	0
1357	Akr1b7	0	0	0	0	0	0
1358	Akr1b7	0	0	0	0	0	0
1359	Akr1b7	0	0	0	0	0	0
1360	Akr1b7	0	0	0	0	0	0
1361	Avp	5	284	186	2	327	71
1362	Avp	1852	285	11	1392	126	25
1363	Avp	1	2	389	3	0	155
1364	Avp	0	0	0	0	0	0
1365	Avpr2	0	0	0	0	0	0
1366	Avpr2	2	497	2	0	139	0
1367	Avpr2	5	239	0	0	218	0
1368	Avpr2	0	0	0	0	0	0
1369	Axin1	87	239	0	149	460	0
1370	Axin1	6	289	1	0	68	0
1371	Axin1	0	0	0	55	17	11
1372	Axin1	5	163	245	2	385	106
1373	Axin2	0	0	0	0	0	0
1374	Axin2	0	0	0	0	0	0
1375	Axin2	399	8	647	762	2	235
1376	Axin2	0	0	0	0	0	0
1377	Azgp1	4	2	0	1	93	0
1378	Azgp1	3	223	2	4	272	2
1379	Azgp1	556	530	1113	1371	312	305
1380	Azgp1	902	1125	432	2746	938	599
1381	Cep131	0	0	0	10	9	2
1382	Cep131	0	0	0	0	0	0
1383	Cep131	8	728	490	43	469	128
1384	Cep131	17	9	2276	8	3	1027
1385	B2m	0	2	0	24	64	6
1386	B2m	0	0	0	0	0	0
1387	B2m	0	0	0	0	0	0
1388	B2m	0	0	1	69	40	16
1389	Baat	0	0	0	1	0	0
1390	Baat	1	302	1	2	355	0
1391	Baat	2	3	169	2	2	223
1392	Baat	8	605	1	3	443	0
1393	Bach1	0	0	0	0	0	0
1394	Bach1	0	0	0	0	0	0
1395	Bach1	449	6	517	1096	6	199
1396	Bach1	28	1576	9	12	874	1
1397	Bach2	4	498	567	63	711	247
1398	Bach2	1280	242	492	933	153	194
1399	Bach2	669	1216	1187	213	813	634
1400	Bach2	0	0	0	0	0	0
1401	Bad	1	1	1	0	53	0
1402	Bad	0	0	0	0	0	0
1403	Bad	2	158	0	2	60	0
1404	Bad	5	192	362	4	127	325
1405	Bag1	0	0	0	0	0	0
1406	Bag1	0	0	0	0	0	0
1407	Bag1	0	0	0	0	0	0
1408	Bag1	3	2	283	31	131	112
1409	Bak1	16	757	6	2	189	0
1410	Bak1	0	107	0	1	88	3
1411	Bak1	1	389	0	1	104	0
1412	Bak1	1	1	169	1	0	228
1413	Nkx3-2	0	0	0	0	0	0
1414	Nkx3-2	428	6	357	486	10	123
1415	Nkx3-2	0	0	0	0	0	0
1416	Nkx3-2	0	115	0	0	30	0
1417	Bard1	0	0	0	0	0	0
1418	Bard1	4	275	336	1	109	147
1419	Bard1	5	433	1	1	122	0
1420	Bard1	1	2	98	1	1	140
1421	Barx1	994	212	5	784	566	1
1422	Barx1	476	7	631	1050	1	266
1423	Barx1	449	423	545	62	89	131
1424	Barx1	3	455	0	7	173	6
1425	Barx2	5	1	5	1	342	2
1426	Barx2	770	1144	312	0	247	0
1427	Barx2	2	142	2	0	36	0
1428	Barx2	4703	21	18	3832	17	1
1429	Bax	0	0	33	0	0	50
1430	Bax	437	4	1	1336	110	0
1431	Bax	0	0	0	0	111	0
1432	Bax	0	0	0	0	0	0
1433	Bcl6b	2	86	0	2	196	1
1434	Bcl6b	245	159	1	650	137	0
1435	Bcl6b	0	0	0	0	0	0
1436	Bcl6b	520	90	5	1124	51	2
1437	Bcan	4	1	242	1	0	106
1438	Bcan	14	931	1	4	361	1
1439	Bcan	2969	19	12	2613	15	1
1440	Bcan	1871	15	13	1544	19	7
1441	Bcap29	0	0	0	0	0	0
1442	Bcap29	0	0	0	0	0	0
1443	Bcap29	1	1	0	0	24	0
1444	Bcap29	4	0	335	1	23	126
1445	Phb2	0	0	0	0	0	0
1446	Phb2	0	0	0	0	0	0
1447	Phb2	0	0	0	0	0	0
1448	Phb2	4	553	3	1	131	0
1449	Bcat1	631	13	248	403	2	113
1450	Bcat1	0	0	0	0	0	0
1451	Bcat1	0	0	0	0	0	0
1452	Bcat1	0	0	0	0	0	0
1453	Bcat2	2	278	1	1	70	0
1454	Bcat2	1385	1000	11	1174	483	3
1455	Bcat2	4	6	793	3	1	276
1456	Bcat2	0	0	0	0	0	0
1457	Bche	0	139	0	0	53	2
1458	Bche	5	2	411	1	1	180
1459	Bche	0	0	0	0	0	0
1460	Bche	1887	96	5	2214	152	6
1461	Bckdha	3330	2350	983	3142	1907	319
1462	Bckdha	802	824	6	605	274	24
1463	Bckdha	0	0	0	0	0	0
1464	Bckdha	197	2	0	641	1	0
1465	Bckdk	1650	11	1	1361	18	9
1466	Bckdk	2	262	0	11	828	1
1467	Bckdk	0	0	0	0	0	0
1468	Bckdk	4	92	1	3	212	0
1469	Bcl10	0	0	0	0	0	0
1470	Bcl10	2200	332	197	2908	107	275
1471	Bcl10	997	159	6	744	90	4
1472	Bcl10	7	5	1024	10	57	354
1473	Bcl2	0	0	0	0	0	0
1474	Bcl2	259	1	1	172	36	14
1475	Bcl2	1169	564	4	860	304	1
1476	Bcl2	882	416	4	581	321	2
1477	Bcl2a1a	0	1	0	0	2	0
1478	Bcl2a1a	619	2314	189	1337	2540	85
1479	Bcl2a1a	555	6	3	349	5	2
1480	Bcl2a1a	0	2	0	0	45	0
1481	Bcl2a1b	473	4	3	1224	59	0
1482	Bcl2a1b	366	713	138	0	207	0
1483	Bcl2a1b	4	471	0	5	405	1
1484	Bcl2a1b	0	0	0	27	8	4
1485	Bcl2a1c	0	0	0	0	0	0
1486	Bcl2a1c	364	3	1	727	3	0
1487	Bcl2a1c	0	0	0	0	0	0
1488	Bcl2a1c	2	170	1	1	29	0
1489	Bcl2a1d	425	1	2	1239	45	1
1490	Bcl2a1d	6	767	3	40	674	12
1491	Bcl2a1d	0	0	0	0	0	0
1492	Bcl2a1d	8	472	1	0	110	0
1493	Bcl2l1	0	0	0	0	0	0
1494	Bcl2l1	0	0	0	0	0	0
1495	Bcl2l1	1	0	505	84	27	247
1496	Bcl2l1	34	2	903	17	81	258
1497	Bcl2l10	0	0	0	0	0	0
1498	Bcl2l10	0	2	1	2	225	1
1499	Bcl2l10	0	0	0	0	0	0
1500	Bcl2l10	579	1593	655	214	1981	251
1501	Bcl2l2	4	3	826	3	0	191
1502	Bcl2l2	0	0	0	62	43	14
1503	Bcl2l2	0	0	0	74	24	9
1504	Bcl2l2	2	298	0	5	766	0
1505	Bcl3	6	209	480	1	98	210
1506	Bcl3	1	253	0	1	71	0
1507	Bcl3	4	0	1	1	206	0
1508	Bcl3	5	396	102	2	80	135
1509	Bcl6	0	0	0	0	0	0
1510	Bcl6	0	0	0	0	0	0
1511	Bcl6	0	0	0	0	0	0
1512	Bcl6	2	250	1	5	757	0
1513	Bcl7b	6	714	153	17	223	83
1514	Bcl7b	1229	176	5	946	480	3
1515	Bcl7b	0	0	0	0	0	0
1516	Bcl7b	0	0	0	0	0	0
1517	Bcl7c	0	0	0	0	0	0
1518	Bcl7c	0	0	0	0	0	0
1519	Bcl7c	0	0	0	0	0	0
1520	Bcl7c	0	1	0	0	33	0
1521	Opn1sw	2267	553	6	1574	181	2
1522	Opn1sw	0	0	0	0	0	0
1523	Opn1sw	0	0	0	28	19	8
1524	Opn1sw	5	233	1	7	875	2
1525	Bdkrb1	0	0	0	0	0	0
1526	Bdkrb1	0	0	0	0	0	0
1527	Bdkrb1	761	5	2	233	2	0
1528	Bdkrb1	0	0	0	0	0	0
1529	Bdkrb2	0	0	0	0	0	0
1530	Bdkrb2	5	171	0	2	49	0
1531	Bdkrb2	1	273	3	1	503	1
1532	Bdkrb2	0	0	0	0	0	0
1533	Bdnf	0	0	0	0	0	0
1534	Bdnf	2440	28	935	4851	142	402
1535	Bdnf	2	310	5	63	170	7
1536	Bdnf	0	0	0	0	0	0
1537	Bet1	5	265	0	0	71	0
1538	Bet1	0	0	0	0	0	0
1539	Bet1	2	248	1	2	336	0
1540	Bet1	2	191	0	1	372	0
1541	Bex2	0	0	0	0	0	0
1542	Bex2	0	0	0	0	0	0
1543	Bex2	0	0	0	0	0	0
1544	Bex2	0	1	0	0	1	0
1545	Ngfrap1	0	0	0	0	0	0
1546	Ngfrap1	0	0	0	0	0	0
1547	Ngfrap1	1036	243	4	1201	575	21
1548	Ngfrap1	466	6	640	1017	5	177
1549	Bfsp1	694	261	2	201	257	2
1550	Bfsp1	4	2	382	3	73	169
1551	Bfsp1	0	0	0	0	0	0
1552	Bfsp1	0	0	0	0	36	0
1553	Glb1	5	312	49	4	432	32
1554	Glb1	0	0	0	0	0	0
1555	Glb1	0	0	0	0	0	0
1556	Glb1	0	0	0	0	0	0
1557	Bglap	10	1293	3	2	862	4
1558	Bglap	1	1	0	17	123	1
1559	Bglap	0	0	0	0	0	0
1560	Bglap	1	0	0	0	87	1
1561	Bglap2	271	6	481	401	2	182
1562	Bglap2	1046	5	5	871	4	1
1563	Bglap2	40	1018	7	70	247	0
1564	Bglap2	0	0	0	0	0	0
1565	Bgn	8	453	1	11	935	1
1566	Bgn	2116	13	6	1240	3	2
1567	Bgn	2315	154	378	1585	284	287
1568	Bgn	3	268	0	88	217	11
1569	Bhmt	1808	207	6	649	239	1
1570	Bhmt	0	300	0	1	78	0
1571	Bhmt	1752	1228	432	2183	1042	204
1572	Bhmt	6	297	418	3	208	180
1573	Bid	8	518	2	62	308	11
1574	Bid	485	108	119	326	186	72
1575	Bid	4	3	356	3	96	147
1576	Bid	843	7	2	700	106	4
1577	Hrk	4	4	873	1	85	217
1578	Hrk	1586	346	3	1207	91	2
1579	Hrk	0	0	0	0	0	0
1580	Hrk	1	23	81	0	2	17
1581	Bik	0	0	0	0	0	0
1582	Bik	574	166	4	1365	205	7
1583	Bik	685	2	6	511	3	2
1584	Bik	735	885	3	1331	294	14
1585	Bcl2l11	6	263	3	2	126	1
1586	Bcl2l11	0	0	0	0	0	0
1587	Bcl2l11	4	367	1	1	113	0
1588	Bcl2l11	4	265	420	0	91	153
1589	Fabp7	1	214	1	1	55	0
1590	Fabp7	2	365	3	0	213	0
1591	Fabp7	1638	495	797	1334	494	487
1592	Fabp7	7	612	4	15	819	5
1593	Prdm1	1	3	0	2	107	0
1594	Prdm1	0	0	0	0	0	0
1595	Prdm1	64	178	24	1	151	0
1596	Prdm1	205	749	2	544	423	3
1597	Blk	0	0	0	0	11	0
1598	Blk	0	0	0	0	1	0
1599	Blk	0	0	0	72	38	15
1600	Blk	2	0	0	0	32	0
1601	Blm	357	1	62	233	67	84
1602	Blm	3	478	0	0	110	0
1603	Blm	1	0	22	0	0	5
1604	Blm	10	483	580	2	114	154
1605	Cxcr5	503	836	3	402	244	14
1606	Cxcr5	2	238	1	5	966	2
1607	Cxcr5	5	277	2	0	241	0
1608	Cxcr5	185	3	1	677	193	25
1609	Bmi1	2	0	0	8	0	0
1610	Bmi1	934	332	484	1906	580	161
1611	Bmi1	1705	145	908	1067	263	361
1612	Bmi1	2260	1039	8	1547	657	5
1613	Bmp1	12	495	2	5	200	1
1614	Bmp1	6	2	920	3	165	423
1615	Bmp1	2070	467	9	1649	392	2
1616	Bmp1	0	0	0	0	0	0
1617	Bmp10	687	1126	6	1527	1863	9
1618	Bmp10	0	0	0	0	0	0
1619	Bmp10	1	0	71	1	4	25
1620	Bmp10	1451	89	3	619	230	25
1621	Bmp15	3	181	0	58	149	7
1622	Bmp15	0	0	0	0	0	0
1623	Bmp15	4	329	3	0	176	0
1624	Bmp15	0	0	0	0	0	0
1625	Bmp2	6	467	0	79	127	14
1626	Bmp2	0	0	0	0	0	0
1627	Bmp2	222	115	557	592	55	238
1628	Bmp2	3	542	2	1	288	0
1629	Bmp4	2	219	0	5	73	0
1630	Bmp4	2	0	423	0	140	173
1631	Bmp4	0	0	0	0	0	0
1632	Bmp4	0	0	0	0	0	0
1633	Bmp5	0	0	0	0	0	0
1634	Bmp5	5	779	174	9	762	73
1635	Bmp5	0	0	0	0	0	0
1636	Bmp5	2	400	1	8	125	4
1637	Bmp6	11	554	393	28	313	179
1638	Bmp6	0	0	0	0	123	0
1639	Bmp6	0	6	0	0	0	0
1640	Bmp6	3840	167	17	1464	17	3
1641	Bmp7	0	0	0	0	0	0
1642	Bmp7	3	151	0	17	28	2
1643	Bmp7	2144	664	4	1555	583	8
1644	Bmp7	1	0	0	0	72	1
1645	Bmp8a	250	1	0	176	0	0
1646	Bmp8a	3199	18	7	2229	139	9
1647	Bmp8a	4	117	1	0	402	1
1648	Bmp8a	555	213	2	1207	74	2
1649	Bmp8b	3	542	0	0	117	0
1650	Bmp8b	16	264	1414	8	706	861
1651	Bmp8b	2	0	0	0	13	0
1652	Bmp8b	4	621	4	2	209	0
1653	Gdf2	152	189	3	69	47	0
1654	Gdf2	565	4	5	1487	5	1
1655	Gdf2	0	0	0	0	0	0
1656	Gdf2	18	1301	879	3	624	340
1657	Bmpr1a	4	510	1	105	145	23
1658	Bmpr1a	0	0	0	0	0	0
1659	Bmpr1a	17	1300	1266	92	1467	464
1660	Bmpr1a	0	0	0	0	0	0
1661	Bmpr1b	8	8	1056	2	1	439
1662	Bmpr1b	639	3225	2198	1862	1595	1153
1663	Bmpr1b	0	0	0	0	51	0
1664	Bmpr1b	713	6	5	1377	9	2
1665	Bmpr2	5	522	3	2	769	3
1666	Bmpr2	7	743	1	67	339	10
1667	Bmpr2	0	0	0	0	0	0
1668	Bmpr2	1468	516	408	457	166	136
1669	Bmx	1	0	0	1	53	0
1670	Bmx	0	0	0	0	0	0
1671	Bmx	11	932	1	1	251	1
1672	Bmx	14	700	390	49	1060	169
1673	Bnc1	0	0	0	0	0	0
1674	Bnc1	508	999	697	1755	320	276
1675	Bnc1	1544	720	9	1303	1203	3
1676	Bnc1	0	201	1	3	242	1
1677	Bnip2	0	0	0	0	0	0
1678	Bnip2	1747	13	3	1197	3	4
1679	Bnip2	6	495	1	1	161	0
1680	Bnip2	0	0	0	0	0	0
1681	Bnip3	1762	18	3	1291	290	2
1682	Bnip3	0	0	0	0	0	0
1683	Bnip3	13	1081	5	5	582	2
1684	Bnip3	2	126	0	1	37	0
1685	Bnip3l	844	6	6	550	2	2
1686	Bnip3l	1597	17	7	1441	133	0
1687	Bnip3l	0	0	0	11	6	1
1688	Bnip3l	555	1	1	1819	6	1
1689	Smyd1	1702	519	7	1411	185	4
1690	Smyd1	0	0	0	0	0	0
1691	Smyd1	9	494	546	5	139	211
1692	Smyd1	0	200	0	5	484	3
1693	Bop1	0	0	0	0	0	0
1694	Bop1	0	0	0	0	0	0
1695	Bop1	0	0	0	0	0	0
1696	Bop1	2111	42	236	1480	13	103
1697	Bst1	742	6	1	168	45	0
1698	Bst1	0	0	0	0	0	0
1699	Bst1	1391	9	2	1048	4	7
1700	Bst1	1	143	2	23	100	6
1701	Bpgm	0	0	0	0	0	0
1702	Bpgm	471	248	142	241	95	46
1703	Bpgm	268	731	213	192	241	92
1704	Bpgm	13	1005	0	3	253	1
1705	Brca1	0	0	0	0	0	0
1706	Brca1	0	0	0	0	0	0
1707	Brca1	9	1079	5	5	701	3
1708	Brca1	237	1	0	807	4	1
1709	Brca2	0	0	0	0	0	0
1710	Brca2	0	0	0	0	0	0
1711	Brca2	0	0	0	0	76	1
1712	Brca2	0	0	0	0	0	0
1713	Zfp36l1	945	231	25	2401	268	3
1714	Zfp36l1	93	115	72	139	32	15
1715	Zfp36l1	0	0	1	0	17	0
1716	Zfp36l1	7	0	0	17	39	0
1717	Zfp36l2	214	86	0	177	607	1
1718	Zfp36l2	0	0	0	0	0	0
1719	Zfp36l2	2	188	0	0	1	0
1720	Zfp36l2	1	1	0	0	57	0
1721	Brs3	1876	12	6	1288	5	0
1722	Brs3	5	437	2	4	264	0
1723	Brs3	0	0	0	0	0	0
1724	Brs3	0	0	0	0	0	0
1725	Birc6	0	0	0	0	0	0
1726	Birc6	4	361	0	21	595	6
1727	Birc6	0	0	0	0	0	0
1728	Birc6	508	3	4	1676	11	1
1729	Chic1	0	17	0	0	1	0
1730	Chic1	0	0	0	0	0	0
1731	Chic1	4	393	3	1	106	0
1732	Chic1	0	0	0	0	0	0
1733	Bsg	257	3	0	719	1	2
1734	Bsg	0	0	0	0	0	0
1735	Bsg	1914	559	10	2173	144	4
1736	Bsg	1	0	0	0	0	0
1737	Bsn	0	0	0	0	0	0
1738	Bsn	0	0	0	0	0	0
1739	Bsn	4	816	2	1	395	0
1740	Bsn	11	662	254	81	429	105
1741	Btc	1392	528	4	596	916	2
1742	Btc	216	0	0	580	3	2
1743	Btc	0	0	0	0	0	0
1744	Btc	7	835	4	8	760	3
1745	Klf5	2	1	0	1	149	0
1746	Klf5	0	0	0	0	0	0
1747	Klf5	763	393	10	371	57	0
1748	Klf5	14	233	1634	3	113	501
1749	Btg1	0	0	0	0	0	0
1750	Btg1	203	640	2	80	128	0
1751	Btg1	2	383	1	2	114	1
1752	Btg1	0	0	0	0	0	0
1753	Btg2	1464	651	3	1109	370	3
1754	Btg2	1	405	0	1	334	0
1755	Btg2	0	0	0	0	0	0
1756	Btg2	6	493	4	0	454	0
1757	Btg3	13	614	521	47	343	168
1758	Btg3	0	0	0	0	0	0
1759	Btg3	0	0	47	0	0	14
1760	Btg3	15	1720	4	9	1246	2
1761	Btk	0	0	0	0	0	0
1762	Btk	2	2	351	1	1	114
1763	Btk	18	1081	316	65	671	125
1764	Btk	0	0	0	0	0	0
1765	Btn1a1	7	1148	2	75	382	16
1766	Btn1a1	8	368	2	64	147	12
1767	Btn1a1	2	321	24	0	81	32
1768	Btn1a1	13	1073	1	12	823	2
1769	Btrc	2101	287	9	1500	603	4
1770	Btrc	0	0	0	0	0	0
1771	Btrc	0	0	0	0	0	0
1772	Btrc	729	3	2	667	189	25
1773	Bub1	2	294	0	2	444	0
1774	Bub1	527	6	2	353	1	0
1775	Bub1	6	354	2	1	413	1
1776	Bub1	0	0	0	0	0	0
1777	Bub1b	0	0	0	0	0	0
1778	Bub1b	950	386	2	727	117	0
1779	Bub1b	184	0	2	48	0	0
1780	Bub1b	1382	542	902	839	211	311
1781	Bub3	0	0	0	0	0	0
1782	Bub3	0	0	0	0	0	0
1783	Bub3	0	0	0	0	0	0
1784	Bub3	0	0	0	0	0	0
1785	Commd3	3	1	409	1	0	177
1786	Commd3	0	447	2	26	122	3
1787	Commd3	1	0	0	1	74	1
1788	Commd3	0	0	0	0	0	0
1789	Tspo	1850	608	11	538	186	3
1790	Tspo	0	0	0	0	0	0
1791	Tspo	827	5	1	702	1	1
1792	Tspo	0	0	0	0	0	0
1793	Serping1	1	0	0	1	0	0
1794	Serping1	0	0	0	0	0	0
1795	Serping1	0	0	0	0	19	0
1796	Serping1	0	0	0	0	0	0
1797	C1qa	3	1	234	11	5	68
1798	C1qa	1266	12	3	501	0	0
1799	C1qa	5	400	0	0	139	1
1800	C1qa	0	0	0	0	0	0
1801	C1qb	3	247	1	2	328	0
1802	C1qb	2	1	0	0	113	0
1803	C1qb	8	13	1059	1	73	306
1804	C1qb	857	4	2	628	3	0
1805	C1qbp	0	0	0	0	0	0
1806	C1qbp	805	460	2	489	243	0
1807	C1qbp	0	8	0	0	5	0
1808	C1qbp	3	1	557	1	0	208
1809	C1qc	0	0	0	0	0	0
1810	C1qc	1255	749	8	331	276	2
1811	C1qc	0	0	0	0	0	0
1812	C1qc	1100	1123	293	593	33	165
1813	C2	4	274	3	3	309	1
1814	C2	1073	8	6	977	0	0
1815	C2	2	263	1	7	176	1
1816	C2	4	397	1	0	119	1
1817	Ciita	3	242	0	0	50	0
1818	Ciita	2	228	4	1	246	1
1819	Ciita	0	0	0	0	0	0
1820	Ciita	639	9	768	494	105	334
1821	C3ar1	515	2	124	1498	55	57
1822	C3ar1	283	506	2	145	150	0
1823	C3ar1	410	6	1	318	4	0
1824	C3ar1	0	0	0	0	0	0
1825	C4b	1966	632	482	1536	311	211
1826	C4b	1023	5	6	294	0	0
1827	C4b	1	172	0	0	59	0
1828	C4b	457	1029	1	227	828	16
1829	C4bp	0	0	0	0	0	0
1830	C4bp	8	447	1	1	149	0
1831	C4bp	2	325	3	2	120	0
1832	C4bp	1	1	0	1	94	0
1833	C5ar1	716	4	5	1024	48	15
1834	C5ar1	6	955	5	6	613	1
1835	C5ar1	357	2	1	113	0	0
1836	C5ar1	4	2	209	0	98	293
1837	C9	1864	14	5	1344	6	2
1838	C9	0	0	0	0	0	0
1839	C9	1	0	1	0	342	1
1840	C9	7	723	0	5	638	0
1841	Hyou1	0	0	0	0	0	0
1842	Hyou1	0	0	0	0	0	0
1843	Hyou1	0	0	0	0	0	0
1844	Hyou1	2126	13	7	1599	5	4
1845	Cab39	570	576	5	171	32	0
1846	Cab39	0	0	0	0	0	0
1847	Cab39	0	0	0	0	0	0
1848	Cab39	329	175	1	698	125	1
1849	Cacna1a	280	1	0	149	2	1
1850	Cacna1a	117	1	0	268	14	10
1851	Cacna1a	6	6	1078	1	1	287
1852	Cacna1a	10	544	1	1	180	0
1853	Cacna1b	0	0	0	0	0	0
1854	Cacna1b	0	0	0	0	0	0
1855	Cacna1b	0	0	3	0	0	2
1856	Cacna1b	0	0	0	0	0	0
1857	Cacna1c	0	0	0	0	0	0
1858	Cacna1c	690	793	131	2059	1004	205
1859	Cacna1c	2478	13	8	1831	7	3
1860	Cacna1c	0	199	0	3	376	1
1861	Cacna1d	654	261	2	425	49	0
1862	Cacna1d	0	0	0	0	0	0
1863	Cacna1d	1	1	0	0	101	0
1864	Cacna1d	6	147	1	54	313	9
1865	Cacna1e	560	489	438	505	322	201
1866	Cacna1e	0	0	0	0	0	0
1867	Cacna1e	0	0	0	0	0	0
1868	Cacna1e	0	0	0	0	0	0
1869	Cacna1g	0	2	2	0	166	0
1870	Cacna1g	10	863	480	5	189	207
1871	Cacna1g	0	0	0	0	0	0
1872	Cacna1g	11	515	327	1	186	119
1873	Cacna1s	0	0	0	0	4	0
1874	Cacna1s	0	0	0	0	0	0
1875	Cacna1s	1	4	1	0	268	0
1876	Cacna1s	0	0	0	0	0	0
1877	Cacna2d1	7	212	584	7	489	403
1878	Cacna2d1	0	0	0	35	10	5
1879	Cacna2d1	236	1	2	552	103	1
1880	Cacna2d1	0	0	0	0	0	0
1881	Cacna2d3	3	133	0	2	184	0
1882	Cacna2d3	7	3	604	2	137	238
1883	Cacna2d3	2	219	1	3	336	1
1884	Cacna2d3	1874	10	8	1138	4	2
1885	Cacnb1	0	0	0	45	21	6
1886	Cacnb1	10	706	652	67	652	281
1887	Cacnb1	0	0	0	0	0	0
1888	Cacnb1	1065	7	4	672	4	1
1889	Cacnb3	5	123	940	3	267	377
1890	Cacnb3	0	0	0	0	0	0
1891	Cacnb3	0	0	0	69	25	17
1892	Cacnb3	1209	171	5	1529	210	1
1893	Cacnb4	2480	248	211	2291	598	309
1894	Cacnb4	1	245	1	4	549	1
1895	Cacnb4	268	1176	417	94	789	188
1896	Cacnb4	3786	623	22	3101	1247	7
1897	Cacng1	0	0	0	0	13	0
1898	Cacng1	1933	200	561	2185	275	130
1899	Cacng1	318	481	1209	476	970	557
1900	Cacng1	451	786	822	88	183	284
1901	Cacng2	8	483	2	1	252	1
1902	Cacng2	1627	268	4	1299	317	11
1903	Cacng2	864	398	1	1407	301	6
1904	Cacng2	395	237	349	885	159	183
1905	Cacybp	860	8	0	511	2	3
1906	Cacybp	0	0	0	0	0	0
1907	Cacybp	2	194	0	0	21	0
1908	Cacybp	0	0	0	0	0	0
1909	Pdia4	7	570	1	1	187	0
1910	Pdia4	1	0	0	0	11	0
1911	Pdia4	658	8	445	444	3	261
1912	Pdia4	23	485	1696	5	164	583
1913	Ddr1	163	3	0	48	104	1
1914	Ddr1	2	126	3	1	280	0
1915	Ddr1	3	624	3	2	236	0
1916	Ddr1	433	312	3	878	122	2
1917	Anxa2	1371	1010	507	0	0	0
1918	Anxa2	5	0	1	422	314	75
1919	Anxa2	323	989	733	19	178	242
1920	Anxa2	5	5	495	3	108	197
1921	Calb1	16	629	487	2	305	199
1922	Calb1	0	2	1	0	69	0
1923	Calb1	3	559	0	43	194	10
1924	Calb1	0	0	0	47	66	9
1925	Calb2	5	634	2	1	245	0
1926	Calb2	0	0	0	0	0	0
1927	Calb2	0	0	0	0	0	0
1928	Calb2	248	224	143	642	243	264
1929	S100g	2646	15	4	1693	10	0
1930	S100g	0	0	0	0	0	0
1931	S100g	362	3	0	261	89	2
1932	S100g	0	0	0	0	0	0
1933	Calca	2	235	0	1	160	1
1934	Calca	183	0	1	541	3	1
1935	Calca	1	2	0	0	0	0
1936	Calca	271	267	507	322	96	181
1937	Calcr	424	298	1	1266	653	0
1938	Calcr	0	0	0	0	18	0
1939	Calcr	10	771	3	1	357	1
1940	Calcr	366	1	1	1032	199	1
1941	Calm1	1551	10	3	1247	2	1
1942	Calm1	0	0	0	0	0	0
1943	Calm1	3	245	3	0	215	0
1944	Calm1	0	0	0	72	24	17
1945	Calm2	0	0	0	0	0	0
1946	Calm2	0	0	0	0	0	0
1947	Calm2	0	0	0	0	0	0
1948	Calm2	3	513	1	1	56	0
1949	Calm3	8	820	3	1	381	0
1950	Calm3	0	0	0	0	0	0
1951	Calm3	459	283	1	1150	292	9
1952	Calm3	0	0	0	0	0	0
1953	Aspm	6653	270	19	6494	410	19
1954	Aspm	9	241	725	14	617	303
1955	Aspm	1024	12	5	927	2	1
1956	Aspm	6	2	733	114	53	309
1957	Calr	844	5	2	448	61	26
1958	Calr	1679	11	5	1623	7	3
1959	Calr	3	198	0	1	66	0
1960	Calr	73	1139	25	48	1086	4
1961	Car8	0	0	0	0	85	0
1962	Car8	248	258	5	79	444	2
1963	Car8	0	1	0	43	78	3
1964	Car8	15	7	1013	2	0	385
1965	Calu	1	278	0	0	250	0
1966	Calu	0	0	0	0	0	0
1967	Calu	2	305	1	2	489	1
1968	Calu	528	4	2	1756	10	0
1969	Camk2a	0	2	1	1	102	0
1970	Camk2a	4	596	2	1	207	0
1971	Camk2a	3	653	1	48	602	14
1972	Camk2a	2055	1236	10	1765	1036	4
1973	Camk2b	0	0	0	0	0	0
1974	Camk2b	66	902	300	215	389	125
1975	Camk2b	7	544	227	0	280	93
1976	Camk2b	0	0	0	0	0	0
1977	Camk2g	379	2	1	669	0	1
1978	Camk2g	0	0	0	0	0	0
1979	Camk2g	2346	574	9	1381	158	2
1980	Camk2g	0	0	0	0	0	0
1981	Camk4	806	597	5	1703	227	6
1982	Camk4	1818	9	7	1295	2	4
1983	Camk4	1	326	1	2	115	0
1984	Camk4	732	285	0	496	95	0
1985	Caml	2	0	1	0	50	0
1986	Caml	1	281	1	1	64	0
1987	Caml	7	1	1	0	0	0
1988	Caml	352	1093	210	254	694	91
1989	Canx	1251	8	4	489	2	2
1990	Canx	0	0	0	16	13	5
1991	Canx	0	0	0	0	0	0
1992	Canx	0	138	0	2	116	0
1993	Cap1	0	0	0	0	0	0
1994	Cap1	0	0	0	0	0	0
1995	Cap1	0	0	0	0	0	0
1996	Cap1	0	122	0	21	48	3
1997	Capg	0	0	0	0	0	0
1998	Capg	2	1	0	52	93	13
1999	Capg	0	0	0	1	0	0
[truncated: 77,640 more rows]

## Sheet: Targeted_counts
sgRNA	Gene	PlasmidMaxi	Day3_CulturedCells	EIIIA_highest	EIIIA_high	EIIIA_low	EIIIA_lowest_rep1	EIIIA_all	EIIIB_highest	EIIIB_high	EIIIB_low	EIIIB_lowest	EIIIB_all	EIIIA_lowest_rep2	EIIIB_lowest_rep2	Unk
1	Rbfox2	302	113	2	0	0	8	0	1	0	19	190	78	0	642	14
2	Rbfox2	160	427	53	89	1154	373	993	5	105	258	9070	1452	1657	12574	418
3	Rbfox2	172	276	2	49	126	357	478	7	2	54	2105	568	1314	4628	158
4	Rbfox2	176	353	3	49	201	495	628	2	275	101	1340	1276	565	2817	148
5	Rbfox2	103	323	7	31	0	139	238	1	0	130	2881	626	0	2959	115
6	Tardbp	207	407	320	126	0	1	81	376	95	0	1	309	3	0	18
7	Tardbp	160	852	0	0	0	0	46	0	0	1	0	138	0	0	5
8	Tardbp	156	53	0	0	0	0	4	0	0	0	0	19	0	0	0
9	Tardbp	195	0	0	0	0	0	0	0	0	0	0	0	0	0	0
10	Tardbp	234	369	0	1	0	0	51	0	0	0	1	99	0	0	1
11	Srsf7	39	340	1	30	24	0	148	0	0	15	1	181	0	0	7
12	Srsf7	210	636	1	53	0	1	31	1	1	0	324	107	0	0	4
13	Srsf7	95	59	0	1	0	0	54	0	0	13	0	97	0	0	4
14	Srsf7	74	127	0	0	0	0	0	0	0	20	0	36	0	0	3
15	Srsf7	255	717	1	191	0	0	141	0	10	11	1	303	1	1476	31
16	Srsf5	52	75	0	0	0	475	210	0	0	9	453	250	0	148	29
17	Srsf5	134	491	87	124	10	269	418	299	164	37	1	626	894	648	81
18	Srsf5	90	215	27	19	2	80	224	2	0	3	363	296	263	4	23
19	Srsf5	149	268	2	31	0	96	335	0	137	97	331	527	1109	529	55
20	Srsf5	122	385	3	71	153	298	331	122	7	69	64	686	374	0	30
21	Srsf1	181	24	0	0	0	0	0	0	0	0	0	1	0	0	0
22	Srsf1	180	0	0	0	0	0	0	0	0	0	0	0	0	0	0
23	Srsf1	189	26	0	0	0	0	58	0	0	0	1	10	337	0	4
24	Srsf1	145	559	0	0	0	0	10	0	0	0	0	63	0	0	1
25	Srsf1	88	0	0	0	0	0	0	0	0	0	0	0	0	0	0
26	Dazap1	133	73	22	23	0	34	104	0	0	0	30	287	0	0	8
27	Dazap1	104	93	0	56	2	9	393	271	254	0	0	367	1	0	24
28	Dazap1	157	46	500	1	90	0	158	0	1	7	33	200	1	2	21
29	Dazap1	70	618	205	486	514	358	1418	1051	429	77	797	1897	344	2	122
30	Dazap1	226	81	1	76	256	91	43	1	0	31	0	143	2	0	4
31	Elavl1	210	107	0	69	0	64	297	96	0	17	0	321	127	0	19
32	Elavl1	173	317	264	0	92	152	330	152	0	18	899	671	604	1645	85
33	Elavl1	121	322	272	164	2	203	437	68	1	58	699	634	89	724	46
34	Elavl1	188	42	1	21	176	0	108	0	5	39	0	175	0	0	9
35	Elavl1	123	162	0	83	0	16	98	0	0	15	281	206	0	0	6
36	Hnrnpa1	210	234	133	466	2	133	866	312	292	163	793	1114	887	3	85
37	Hnrnpa1	162	255	138	308	2	75	1592	338	116	212	909	1805	785	4459	167
38	Hnrnpa1	145	35	107	75	0	0	177	1	0	27	713	228	1	1	16
39	Hnrnpa1	261	1050	176	1119	685	361	2231	282	367	224	1182	3293	61	1466	170
40	Hnrnpa1	91	54	125	246	0	0	131	0	58	32	6	290	0	884	35
41	Hnrnpc	169	0	0	0	0	0	0	0	1	0	0	23	0	0	0
42	Hnrnpc	420	63	0	1	0	0	0	0	0	0	0	41	0	0	1
43	Hnrnpc	112	420	0	0	0	0	46	136	0	0	0	75	0	0	1
44	Hnrnpc	198	150	0	0	0	0	207	1	0	0	0	152	0	0	3
45	Hnrnpc	178	0	0	0	0	0	0	0	0	0	0	0	0	0	0
46	Pprc1	162	540	0	38	0	0	14	0	0	3	0	146	0	0	3
47	Pprc1	108	564	124	38	120	64	179	142	0	0	1	138	0	824	26
48	Pprc1	146	112	0	0	0	0	0	0	0	0	0	23	0	0	0
49	Pprc1	115	301	0	0	0	35	47	0	0	22	0	120	0	0	1
50	Pprc1	180	194	1	50	0	0	21	0	0	15	0	202	0	0	4
51	Rbm45	91	161	0	1	0	55	53	0	67	16	0	286	2	0	4
52	Rbm45	187	416	1	55	159	1	688	4	178	54	0	913	2	3	28
53	Rbm45	90	23	0	10	0	13	104	0	0	12	0	105	0	0	3
54	Rbm45	212	271	1	17	0	0	350	264	0	8	0	456	0	0	16
55	Rbm45	185	667	5	86	191	280	861	252	294	55	421	1031	255	0	61
56	Rbm47	110	163	1	74	1	1	419	346	0	24	353	459	0	0	31
57	Rbm47	98	153	167	4	1	106	369	455	93	48	3	539	276	0	25
58	Rbm47	187	197	498	147	361	2	930	417	0	26	1	1456	1	3	43
59	Rbm47	215	384	118	135	0	195	526	0	133	50	1	966	259	1	34
60	Rbm47	316	46	216	0	0	0	311	1	0	15	0	373	0	0	18
61	Sfpq	210	125	0	0	0	0	111	0	0	0	0	15	0	1	2
62	Sfpq	243	0	0	0	0	0	0	0	0	0	0	5	0	0	0
63	Sfpq	249	127	0	0	0	3	89	94	0	16	1	123	0	0	6
64	Sfpq	129	713	1	53	1	1	843	571	0	30	1	679	338	4	37
65	Sfpq	128	54	0	0	0	0	0	0	0	0	0	8	0	0	0
66	Tia1	162	0	0	0	0	0	0	0	0	0	0	0	0	0	0
67	Tia1	134	158	9	24	0	0	217	162	0	15	0	296	0	0	8
68	Tia1	132	3	0	0	0	0	0	0	38	0	0	96	0	0	1
69	Tia1	387	22	0	8	0	0	10	0	0	0	0	35	0	0	4
70	Tia1	359	98	0	1	1	0	34	0	0	0	0	118	0	0	1
71	Tial1	263	23	0	0	0	0	45	0	0	0	0	39	232	0	3
72	Tial1	167	141	1	47	0	99	420	0	0	35	456	384	419	177	27
73	Tial1	210	123	57	58	0	1	102	0	33	13	0	118	0	0	10
74	Tial1	153	74	210	55	0	0	88	0	1	3	0	241	0	1	9
75	Tial1	242	260	37	155	506	90	347	0	94	6	1	566	0	1174	52
76	Celf1	215	459	1	250	378	182	1094	442	494	48	1	1651	295	2	72
77	Celf1	270	234	0	130	152	1	362	93	265	10	0	383	1	8	28
78	Celf1	209	295	6	19	0	0	756	229	193	15	1	855	364	486	36
79	Celf1	325	15	1	0	0	0	143	0	1	0	0	121	0	0	5
80	Celf1	168	1	2	0	0	0	0	0	0	0	0	0	0	0	0
81	Eif2s1	230	170	0	0	1	0	0	67	0	0	0	27	0	0	1
82	Eif2s1	116	633	0	202	236	305	1089	471	148	170	0	1791	340	2	66
83	Eif2s1	82	24	0	0	0	0	46	0	0	0	0	33	1	0	1
84	Eif2s1	216	23	0	0	0	0	38	0	0	0	0	7	0	0	0
85	Eif2s1	353	582	1	61	128	68	92	191	0	9	0	274	296	0	18
86	Zcrb1	262	211	0	26	0	1	87	12	82	9	0	424	0	1	13
87	Zcrb1	60	0	0	0	0	0	0	0	0	0	0	0	0	0	0
88	Zcrb1	220	15	0	0	0	0	0	0	0	0	0	4	0	0	0
89	Zcrb1	295	277	284	302	1	0	429	1	412	45	1	603	1	1	39
90	Zcrb1	191	127	1	19	94	80	100	0	3	5	0	178	0	1	9
91	Rbm4	95	0	0	0	0	0	0	0	0	0	0	0	0	0	0
92	Rbm4	152	66	1	0	331	0	209	0	0	33	1	272	423	0	22
93	Rbm4	92	0	0	0	0	0	0	0	0	0	0	0	0	0	0
94	Rbm4	154	921	140	263	179	288	1290	1044	372	172	190	1805	307	430	98
95	Rbm4	107	568	125	106	635	42	845	546	370	64	319	1183	752	2	95
96	Rbm4b	206	590	7	264	2	217	858	482	396	84	344	1595	391	1	63
97	Rbm4b	193	252	1	0	2	29	258	0	0	1	22	465	335	0	16
98	Rbm4b	146	600	4	323	696	7	892	304	258	95	448	1588	524	0	77
99	Rbm4b	109	458	0	37	175	183	676	134	133	39	2	1257	354	2	39
100	Rbm4b	192	406	3	110	187	111	501	416	1	55	343	819	390	1	46
101	Hnrnpk	252	129	1	25	0	0	206	0	0	16	0	105	0	0	5
102	Hnrnpk	226	465	0	0	0	0	53	0	0	0	0	69	0	0	0
103	Hnrnpk	272	458	0	48	0	0	124	0	65	9	0	154	0	1	8
104	Hnrnpk	237	231	0	0	0	0	0	0	0	0	0	20	0	0	0
105	Hnrnpk	124	180	0	0	0	0	15	0	0	6	0	59	0	0	1
106	Pcbp1	161	132	0	3	0	0	207	215	0	10	218	229	0	0	15
107	Pcbp1	240	476	2	366	135	269	1165	79	234	146	791	1171	1	858	83
108	Pcbp1	131	102	0	40	0	66	196	0	196	21	0	290	0	1	10
109	Pcbp1	168	980	295	302	241	3	1407	12	494	115	470	2121	527	982	104
110	Pcbp1	142	756	127	242	1162	209	1197	0	259	258	0	1591	495	73	86
111	Matr3	202	807	37	383	719	128	1259	477	731	69	2	1891	1	2	93
112	Matr3	114	990	555	534	2	258	1776	631	514	71	5	2775	224	471	114
113	Matr3	147	362	8	86	1100	43	662	192	60	20	1	735	271	1	50
114	Matr3	149	128	1	62	0	0	309	158	222	0	1	344	32	491	39
115	Matr3	132	1	0	0	0	0	0	0	0	0	0	0	0	0	0
116	Cpeb1	169	157	0	97	218	0	287	4	129	47	0	421	0	0	19
117	Cpeb1	168	110	1	5	265	0	263	0	81	24	33	326	0	0	16
118	Cpeb1	136	93	1	2	184	1	189	0	92	12	392	284	327	0	25
119	Cpeb1	118	92	0	53	0	0	88	161	0	0	0	102	0	0	5
120	Cpeb1	102	759	923	135	0	0	1033	180	167	31	363	1557	519	3	68
121	Srsf10	216	111	2	54	311	1	200	24	0	10	0	325	0	144	18
122	Srsf10	112	368	186	256	13	2	558	3	0	38	15	881	0	123	39
123	Srsf10	119	0	0	0	0	0	0	0	0	10	0	4	0	0	1
124	Srsf10	42	245	0	79	258	204	591	139	58	26	1	804	13	1	34
125	Srsf10	289	945	108	491	262	374	1717	615	342	197	657	2190	698	931	132
126	Pabpc1	372	398	1	0	0	0	26	0	0	0	0	47	0	0	2
127	Pabpc1	160	972	0	0	0	1	353	0	0	18	2	260	0	0	13
128	Pabpc1	206	397	0	0	146	0	105	0	0	4	1	336	0	1	8
129	Pabpc1	254	332	0	0	1	0	36	0	0	15	0	46	0	0	3
130	Pabpc1	117	394	3	147	0	1	225	0	124	25	0	276	0	1	10
131	Ptbp1	342	463	294	209	0	0	605	8	5	45	760	571	1	1	37
132	Ptbp1	261	156	0	50	0	0	87	1	0	11	0	187	0	0	5
133	Ptbp1	142	412	2	154	267	0	425	282	1	46	136	740	409	1	38
134	Ptbp1	240	1	0	0	0	0	0	0	0	0	0	0	0	0	0
135	Ptbp1	236	494	120	277	1	1	319	0	83	28	3	389	1	895	40
136	Sart3	120	890	0	0	0	0	63	0	0	0	0	129	0	0	3
137	Sart3	248	454	0	1	0	92	103	0	105	0	0	57	0	0	2
138	Sart3	234	26	0	0	0	48	39	0	0	0	241	63	0	0	3
139	Sart3	266	1185	2	157	667	229	841	128	1	43	362	1036	701	295	76
140	Sart3	210	467	0	2	0	0	3	0	0	0	457	62	0	0	16
141	Celf4	193	1162	83	504	1583	876	2368	619	637	170	335	3050	199	4	146
142	Celf4	188	644	5	126	485	157	1520	116	305	170	296	1965	1195	2	89
143	Celf4	338	186	0	98	0	173	188	0	0	3	0	339	235	1	13
144	Celf4	234	412	359	255	125	117	601	12	556	43	286	1094	1347	0	111
145	Celf4	237	996	198	550	325	175	1905	94	207	170	570	2921	712	349	139
146	U2af2	268	429	0	13	0	0	192	10	0	0	0	113	0	0	2
147	U2af2	217	423	4	124	21	5	65	84	0	14	1	213	307	0	7
148	U2af2	320	727	2	110	1	2	333	277	173	50	2	430	475	0	34
149	U2af2	177	544	0	0	0	0	12	0	0	4	1	75	0	0	3
150	U2af2	252	250	0	0	0	0	58	147	0	4	331	65	0	0	12
151	Rbm38	64	324	161	2	110	180	660	404	120	28	9	702	1	1	34
152	Rbm38	82	234	1	221	0	0	432	208	619	85	0	830	0	0	39
153	Rbm38	202	985	385	588	623	474	1940	819	670	147	1085	2387	1259	606	160
154	Rbm38	98	113	0	22	0	8	169	0	0	0	1	271	0	0	6
155	Rbm38	232	272	0	215	337	172	676	100	153	57	128	828	305	1	40
156	Pcbp3	162	146	117	54	0	0	266	87	0	7	0	325	1	1	13
157	Pcbp3	60	2	0	0	0	0	0	0	0	0	0	0	0	0	0
158	Pcbp3	46	147	0	0	0	61	251	65	0	12	0	308	532	33	22
159	Pcbp3	221	264	78	209	219	85	687	216	1	103	1	866	0	1057	63
160	Pcbp3	160	475	364	138	738	0	573	766	349	36	5	699	288	79	62
161	Raly	318	694	131	107	176	724	1329	689	201	89	6	1322	710	1918	116
162	Raly	177	40	127	38	0	0	38	12	0	4	339	166	0	0	8
163	Raly	147	143	201	187	118	76	539	208	42	60	1	873	682	2	40
164	Raly	263	396	89	316	0	255	727	354	474	53	2	1035	1	143	56
165	Raly	80	271	77	111	81	0	786	63	103	31	182	1115	0	1	46
166	Cpeb3	155	50	131	124	128	0	225	23	3	50	3	301	318	0	18
167	Cpeb3	192	908	3	127	495	23	1761	697	342	93	1	2661	679	1	114
168	Cpeb3	200	336	0	67	196	1	336	370	1	27	0	580	362	2	37
169	Cpeb3	250	13	0	0	0	0	14	0	0	0	0	48	0	0	2
170	Cpeb3	89	196	0	0	0	202	319	35	1	17	0	507	0	0	25
171	Cpeb4	202	1387	1010	993	993	552	3284	991	1081	226	891	4161	149	726	231
172	Cpeb4	346	613	122	371	831	1	1192	1115	329	103	4	1727	453	173	99
173	Cpeb4	225	364	136	5	4	0	655	42	373	13	1	550	1	273	39
174	Cpeb4	242	436	285	285	448	319	831	221	142	23	341	1366	1	5	80
175	Cpeb4	270	381	82	162	201	91	999	311	384	28	483	1297	145	42	73
176	Cpeb2	186	0	0	0	0	0	0	0	0	0	0	0	0	0	0
177	Cpeb2	73	231	0	135	0	107	289	57	0	0	1	150	0	1	11
178	Cpeb2	79	353	1	40	157	126	466	3	216	9	0	725	0	3	14
179	Cpeb2	149	0	0	0	0	0	0	0	0	0	0	0	0	0	0
180	Cpeb2	147	129	1	76	2	157	332	134	322	34	418	507	9	921	51
181	Ptbp2	305	331	47	194	254	151	815	0	183	71	232	1015	0	1	44
182	Ptbp2	118	0	0	0	0	0	0	0	0	0	0	0	0	0	0
183	Ptbp2	211	567	1	320	548	207	1018	149	172	116	3	1964	847	1	91
184	Ptbp2	202	926	231	486	3	75	1378	141	165	144	277	2057	1889	496	136
185	Ptbp2	260	70	0	186	0	0	330	170	87	61	53	437	1	0	27
186	Pcbp2	426	747	3	151	0	0	1190	505	253	66	462	1512	606	0	84
187	Pcbp2	344	530	1	131	556	190	1114	396	260	82	1	1114	315	1	67
188	Pcbp2	404	67	0	0	181	0	138	0	1	0	0	288	0	1	11
189	Pcbp2	376	817	4	144	616	338	1450	436	294	118	596	1739	1284	2495	178
190	Pcbp2	112	131	1	1	185	0	254	0	87	53	0	338	155	0	21
191	Ybx1	379	325	2	80	0	312	554	0	6	57	2	583	0	999	48
192	Ybx1	280	361	0	176	120	165	674	19	4	73	1	693	266	0	45
193	Ybx1	237	183	0	153	695	0	437	0	120	16	2	591	354	0	39
194	Ybx1	229	0	1	37	147	200	24	187	0	13	0	152	0	0	14
195	Ybx1	336	134	0	1	0	49	154	213	161	0	0	365	0	2	15
196	Zc3h10	403	1060	760	77	353	904	1198	855	288	141	975	1665	1332	6	133
197	Zc3h10	313	234	136	32	2	379	337	0	0	36	0	394	310	2	19
198	Zc3h10	276	675	274	54	498	464	986	416	168	112	1222	1418	652	73	82
199	Zc3h10	337	282	2	10	0	261	349	0	65	38	20	684	414	1	29
200	Zc3h10	237	106	2	8	0	117	89	0	102	27	0	307	2	417	13
201	Msi2	326	233	1	28	0	1	190	1	0	0	0	275	0	0	5
202	Msi2	652	706	2	198	148	208	1010	247	85	181	305	1631	1889	360	98
203	Msi2	318	432	1	158	360	260	813	182	173	91	1	1130	1167	4	73
204	Msi2	189	127	65	87	331	330	555	0	46	54	90	614	0	1	37
205	Msi2	196	168	1	1	0	156	292	405	56	64	0	538	344	8	31
206	Srrm1	343	771	1	140	145	1	385	11	0	37	1	493	0	0	18
207	Srrm1	425	145	0	62	0	0	130	0	0	0	0	91	1	0	6
208	Srrm1	268	77	0	0	0	196	121	275	23	0	0	161	1	1	9
209	Srrm1	242	325	0	1	1	65	230	119	180	26	658	326	0	0	29
210	Srrm1	269	229	0	65	0	156	149	59	19	55	1	472	477	971	45
211	Cstf1	199	436	2	6	0	0	349	0	223	34	0	329	0	150	14
212	Cstf1	400	103	0	0	0	0	0	0	0	0	0	10	0	0	0
213	Cstf1	403	69	0	124	0	0	0	0	0	0	0	39	0	0	4
214	Cstf1	173	99	0	0	0	0	49	0	0	3	0	97	0	0	2
215	Cstf1	279	579	254	4	1	251	272	225	2	66	0	470	0	1136	39
216	Raver1	294	198	93	180	447	0	610	288	15	41	0	904	0	46	40
217	Raver1	446	0	0	0	214	25	13	0	1	0	0	44	0	0	5
218	Raver1	284	257	60	202	242	15	825	660	121	50	526	1299	2	1	43
219	Raver1	209	354	369	278	310	422	1026	223	602	114	1	1410	101	2	84
220	Raver1	398	628	86	581	1025	130	1581	256	76	172	917	2304	11	508	116
221	Rbm25	391	764	1	261	312	34	765	400	120	68	440	984	0	5	49
222	Rbm25	252	298	1	0	0	0	147	0	141	11	164	339	232	0	16
223	Rbm25	231	540	336	163	0	1	215	0	0	57	581	373	1	1	20
224	Rbm25	332	69	0	23	0	0	40	0	0	0	0	41	0	0	0
225	Rbm25	224	488	0	0	0	0	98	0	0	2	0	85	0	0	2
226	Srsf2	354	0	0	0	0	0	0	0	0	0	0	6	0	0	0
227	Srsf2	309	0	0	0	0	0	0	0	0	0	0	0	0	0	0
228	Srsf2	234	354	0	0	0	0	58	11	0	0	3	37	0	0	2
229	Srsf2	213	327	0	71	465	0	142	0	3	1	1	89	1	0	17
230	Srsf2	339	89	0	6	242	0	153	0	73	22	0	263	243	0	14
231	Srsf3	150	337	0	0	104	0	15	0	0	0	0	4	0	0	4
232	Srsf3	185	429	92	142	1	1	118	0	1	47	478	274	242	1	19
233	Srsf3	144	0	0	0	0	0	0	0	0	0	0	0	0	0	0
234	Srsf3	217	87	0	0	0	0	0	0	0	1	0	11	0	540	12
235	Srsf3	206	0	0	0	0	0	0	0	0	0	0	0	0	0	0
236	Srsf12	241	106	2	161	0	0	255	72	0	28	0	340	0	0	13
237	Srsf12	347	204	28	76	190	1	340	326	278	61	213	800	331	1220	69
238	Srsf12	385	270	96	488	355	112	883	118	108	98	2	1129	0	2	56
239	Srsf12	301	759	133	336	824	205	1447	239	109	54	779	1886	278	234	98
240	Srsf12	231	340	171	231	1361	193	968	122	220	75	6	1570	33	1754	98
241	Hnrnpa2b1	316	481	116	183	310	107	1503	882	266	142	628	2034	228	950	121
242	Hnrnpa2b1	214	442	17	361	271	263	1779	820	258	76	676	2183	182	561	109
243	Hnrnpa2b1	316	0	0	0	0	0	0	0	0	0	0	0	0	0	0
244	Hnrnpa2b1	138	0	0	0	0	0	0	0	0	0	0	0	0	0	0
245	Hnrnpa2b1	190	0	0	0	0	0	0	0	0	0	0	0	0	0	0
246	Srsf6	298	91	0	0	0	15	32	0	0	13	0	202	0	0	6
247	Srsf6	240	24	0	40	140	0	31	0	0	0	0	79	0	0	4
248	Srsf6	473	210	0	119	0	25	340	242	56	14	0	359	0	0	30
249	Srsf6	247	172	0	8	0	0	119	0	0	0	0	128	0	0	2
250	Srsf6	252	598	7	207	351	203	922	282	372	21	2	1258	0	1	55
251	Khdrbs3	351	472	236	257	47	217	1237	356	397	82	876	1796	824	1032	117
252	Khdrbs3	176	439	16	230	128	259	1119	206	0	45	330	1627	206	1	56
253	Khdrbs3	279	209	0	83	0	0	349	0	1	52	1	339	263	1	24
254	Khdrbs3	490	448	291	200	59	48	1187	236	180	74	840	1305	55	776	81
255	Khdrbs3	262	0	0	0	0	0	0	0	0	0	0	0	0	0	0
256	Celf2	469	608	131	199	287	212	847	612	44	89	2	1547	346	1161	107
257	Celf2	319	1114	115	475	180	496	2023	602	172	156	1163	2800	1950	6	168
258	Celf2	274	704	305	410	418	174	1310	206	279	111	431	1784	1169	515	117
259	Celf2	442	248	1	112	198	349	556	148	105	10	3	898	591	516	58
260	Celf2	245	386	15	131	321	273	591	4	236	13	1	586	26	2	34
261	Cpsf6	253	315	374	137	3	56	60	1	396	8	0	201	0	0	25
262	Cpsf6	264	176	87	24	0	0	182	301	1	0	0	379	0	0	21
263	Cpsf6	358	91	0	26	1	0	62	0	27	0	0	78	0	0	7
264	Cpsf6	185	466	5	398	144	1	758	257	221	21	1321	727	2	1	56
265	Cpsf6	192	300	190	90	249	0	356	125	266	0	27	763	0	1	37
266	Cstf3	402	363	0	0	0	0	15	0	0	0	0	83	0	0	1
267	Cstf3	225	36	0	0	221	0	25	0	0	0	0	104	0	0	6
268	Cstf3	247	552	134	148	0	260	348	0	151	46	243	520	1	0	29
269	Cstf3	247	262	0	0	0	0	59	0	0	6	0	39	0	0	0
270	Cstf3	570	526	0	0	0	1	144	151	0	0	0	64	0	0	10
271	Mex3c	598	259	1	102	263	124	584	216	181	4	2	952	2	0	24
272	Mex3c	247	478	190	300	173	412	1338	216	298	93	333	1666	688	1815	128
273	Mex3c	621	370	346	138	289	16	1130	329	210	107	1	1897	14	162	74
274	Mex3c	696	621	3	313	895	213	1002	92	487	68	331	1345	1724	407	103
275	Mex3c	696	431	89	379	82	163	984	75	218	127	2	1113	509	6	49
276	Dcn	542	437	91	37	1150	323	814	357	1	62	173	1404	498	2	84
277	Dcn	896	1064	373	722	592	360	2158	550	854	111	690	2892	623	958	158
278	Dcn	729	826	3	133	508	119	875	112	608	57	307	1365	2	3444	124
279	Dcn	551	281	7	189	16	171	855	381	7	87	565	1475	847	1062	87
280	Dcn	0	0	0	0	0	0	0	0	0	0	0	0	0	0	0
281	Aldh6a1	524	297	304	184	0	76	655	3	184	77	3	901	409	1395	71
282	Aldh6a1	500	780	137	612	1244	107	1029	401	293	43	1	1836	907	123	113
283	Aldh6a1	650	984	17	208	1045	702	1531	551	412	112	903	2380	1746	273	171
284	Aldh6a1	468	1169	448	395	203	550	2330	1289	783	99	1296	3392	1701	1750	212
285	Aldh6a1	563	548	213	89	1	99	691	65	469	49	1721	1219	467	2	94
